# Supplementary material for: On the Evolution of Hexose Transporters in Kinetoplastid Potozoans
Source: PLoS One. 2012 May 2;7(5):e36303. doi: 10.1371/journal.pone.0036303 (PMC3342237; doi:10.1371/journal.pone.0036303)
Supplement: Table S1 — The number of amino acid substitutions per site between sequences is shown. Analyses were conducted using the JTT matrix-based model [21]. The analysis involved 216 amino acid sequences. All ambiguous positions were removed for each sequence pair. A total of 34 positions were included in the final dataset. Evolutionary analyses were conducted using MEGA5 [22]. (XLS) [file pone.0036303.s004.xls]

## Sheet: Caption
Table. Estimates of Evolutionary Divergence between Sequences
The number of amino acid substitutions per site from between sequences are shown. Analyses were conducted using the JTT matrix-based model [21]. The analysis involved 216 amino acid sequences. All ambiguous positions were removed for each sequence pair. A total of 34 positions were included in the final dataset. Evolutionary analyses were conducted using MEGA5 [22].
21. Jones D.T., Taylor W.R., and Thornton J.M. (1992). The rapid generation of mutation data matrices from protein sequences. Computer Applications in the Biosciences 8: 275-282.
22. Tamura K., Peterson D., Peterson N., Stecher G., Nei M., and Kumar S. (2011). MEGA5: Molecular Evolutionary Genetics Analysis using Maximum Likelihood, Evolutionary Distance, and Maximum Parsimony Methods. Molecular Biology and Evolution (In Press).

## Sheet: MatrixOutput
Distances between
TcIL3000.10.7320_TM.01_{1}
TcIL3000.10.7320_TM.02_{2}	2.38925
TcIL3000.10.7320_TM.03_{3}	2.84773	1.4165
TcIL3000.10.7320_TM.04_{4}	1.82872	2.0352	3.89957
TcIL3000.10.7320_TM.05_{5}	6.05428	1.85591	1.97189	3.17179
TcIL3000.10.7320_TM.06_{6}	5.37862	3.15823	2.4801	6.47904	4.23595
TcIL3000.10.7320_TM.07_{7}	2.60302	4.68729	2.88406	3.00382	37.5266	5.25184
TcIL3000.10.7320_TM.08_{8}	7.39144	3.69247	3.58426	2.55463	4.14202	5.93371	3.84371
TcIL3000.10.7320_TM.09_{9}	4.24354	3.14487	3.60549	3.77035	7.02461	6.60499	5.50974	3.41754
TcIL3000.10.7320_TM.10_{10}	2.76807	4.86108	5.03697	2.77308	6.57927	7.16965	6.36186	3.4999	5.60333
TcIL3000.10.7320_TM.11_{11}	3.69124	3.73847	3.07616	5.61111	3.27472	4.63983	5.47387	3.58659	34.69	3.34883
TcIL3000.10.7320_TM.12_{12}	2.26242	2.01315	1.61913	4.26337	2.89178	3.10264	6.56072	5.68073	2.9911	4.77244	3.15454
TvY486_0402140_TM.01_{1}	1.15494	2.0613	2.27674	2.43486	3.69981	3.72572	2.852	8.73208	8.62694	3.58329	2.77774	2.43896
TvY486_0402140_TM.02_{2}	2.82328	0.662561	2.40613	2.0259	1.88008	3.87625	4.27899	3.47184	3.00557	4.35048	4.13792	4.48971	2.1391
TvY486_0402140_TM.03_{3}	3.49477	2.01158	1.30287	3.44514	2.58344	6.43866	3.04681	5.42191	3.12767	39.786	4.89111	2.11297	3.3203	2.75516
TvY486_0402140_TM.04_{4}	1.37908	2.61662	4.72838	1.0609	4.60658	13.1165	4.3332	5.70231	2.6185	4.41779	5.00333	5.13087	2.14519	1.98469	4.62778
TvY486_0402140_TM.05_{5}	6.95341	2.55111	1.054	2.67916	0.6579	7.17113	31.2239	4.54445	36.0414	6.88074	3.40657	4.25593	2.6385	1.63619	2.90105	4.76261
TvY486_0402140_TM.06_{6}	3.94467	2.52838	2.75868	6.9293	3.7799	1.81721	4.7855	40.1282	6.42388	5.10199	4.76083	2.26332	5.77684	4.15308	3.04319	5.33206	6.11668
TvY486_0402140_TM.07_{7}	3.83289	3.25542	2.97199	2.35295	7.04568	8.4768	1.47108	4.93564	7.9491	3.75279	4.97534	7.48865	3.8392	4.51156	10.2156	3.41409	4.29741	5.06312
TvY486_0402140_TM.08_{8}	11.8806	4.54594	5.33495	3.4605	4.08299	8.0458	42.0509	0.467445	4.37556	3.99703	4.03566	6.70991	12.8583	3.74576	8.14238	9.47713	5.01659	40.915	7.13814
TvY486_0402140_TM.09_{9}	3.44893	5.3088	2.72039	4.52425	5.13825	6.96318	37.4874	4.00725	46.3782	4.8328	2.63146	2.46737	3.26274	3.21186	3.81696	2.91656	6.66547	2.56814	38.6758	5.25979
TvY486_0402140_TM.10_{10}	3.03068	5.80825	40.4486	2.4041	36.4887	14.341	39.8556	4.5862	39.1785	0.510042	3.13918	7.64175	4.41031	39.0061	42.155	4.90154	14.7131	26.7466	2.91447	3.73044	5.26388
TvY486_0402140_TM.11_{11}	5.04435	4.181	3.24491	5.0736	2.17765	3.0509	8.0136	4.05518	38.4413	3.60961	0.742424	3.88578	4.35812	4.05629	4.96758	38.4115	2.46582	3.26942	7.67613	5.99007	3.02121	4.79729
TvY486_0402140_TM.12_{12}	3.55426	3.10976	2.06495	2.66761	1.55908	4.78831	5.43573	4.72009	7.56687	35.3191	3.47127	1.20046	3.60231	2.64913	2.00158	4.56091	2.23601	4.0461	7.76501	4.04154	2.06585	37.6714	4.067
Tc00.1047053506355.10_TM.01_{1}	0.242216	1.77642	2.99424	1.9601	5.18522	7.6541	2.49272	10.3392	5.66502	3.66213	4.30553	2.19286	1.11704	2.63205	3.57686	1.28026	5.06597	5.62758	3.45779	12.6863	4.29624	3.43867	6.37987	4.01944
Tc00.1047053506355.10_TM.02_{2}	3.74481	0.25775	2.11825	3.21794	2.66807	4.05653	5.53006	5.67015	4.86076	37.8743	5.30214	3.36822	2.65523	0.914412	3.12911	2.37618	2.47595	4.92337	3.37693	6.13693	37.7591	42.183	6.89284	2.21479	2.88816
Tc00.1047053506355.10_TM.03_{3}	3.12586	1.34073	0.374062	3.95595	2.48102	2.8094	3.25912	4.84618	2.85552	4.95646	3.0978	1.20017	2.42007	2.68345	1.42575	5.16953	1.5677	2.82453	4.43886	4.07979	2.90143	5.80682	4.04723	1.21216	3.00309	2.22387
Tc00.1047053506355.10_TM.04_{4}	1.87436	1.9291	3.66663	0.55251	3.95974	5.77198	2.87583	4.4142	2.85361	3.76307	8.69022	4.10337	2.43928	1.78459	3.51169	1.12394	3.20357	6.15883	2.38097	4.74806	38.8022	3.05919	10.1102	2.67714	1.82448	2.21887	3.94866
Tc00.1047053506355.10_TM.05_{5}	12.1602	2.07604	1.28153	4.11476	0.417944	4.51822	38.2836	3.99289	35.7442	5.42545	3.16819	3.08585	4.24677	3.05088	3.4191	9.15594	0.428606	3.34946	7.43317	3.91172	5.17081	39.3904	1.72595	1.75609	17.199	3.08508	2.00211	4.71483
Tc00.1047053506355.10_TM.06_{6}	15.5219	4.40943	3.28829	6.38609	2.84475	0.832509	9.73344	3.20783	6.68913	5.0423	3.67057	3.46353	7.37116	4.64204	5.13631	37.4314	5.12229	1.90304	31.0607	3.30504	6.80997	10.4179	2.98068	4.04774	37.1116	5.20809	4.29377	7.4325	2.30333
Tc00.1047053506355.10_TM.07_{7}	2.99459	2.58266	3.6477	2.53897	9.40429	5.3856	0.338744	2.59979	5.93247	4.98931	3.92393	8.57646	2.60202	2.82995	3.95707	3.62231	6.43247	5.52459	1.15808	7.69397	38.369	5.46481	5.76924	6.97755	2.9654	3.30396	4.03917	2.35481	33.9818	9.83393
Tc00.1047053506355.10_TM.08_{8}	9.2321	4.65528	3.60143	2.44307	3.45169	8.46865	42.0803	0.429128	6.17742	3.92727	3.50419	5.36274	6.97864	3.12789	3.67826	3.89838	3.35089	40.2138	6.33248	0.53012	3.89677	6.07297	4.7615	3.45569	6.38721	4.0106	5.60985	4.03247	2.97038	3.30685	3.49005
Tc00.1047053506355.10_TM.09_{9}	3.07848	2.05891	2.10872	3.16326	4.03635	3.95624	3.59777	4.11162	0.539297	5.60081	6.88725	2.74954	4.31287	2.43	1.88199	2.25473	4.264	3.59966	2.74397	4.58593	39.2379	39.6019	6.05417	3.68868	3.26014	2.43813	1.77448	1.85923	4.63503	4.87367	5.01387	5.17174
Tc00.1047053506355.10_TM.10_{10}	2.18559	4.61331	3.9295	3.22974	6.52988	5.65333	7.11197	4.80848	4.46328	0.219591	3.06441	3.53895	2.9056	4.39631	40.9114	4.14933	9.86953	5.56752	3.70582	5.74353	4.24201	0.689233	3.87452	24.9729	3.02047	39.4255	3.83062	3.72259	8.39032	6.17724	5.12561	6.77219	4.68418
Tc00.1047053506355.10_TM.11_{11}	3.99672	4.84381	2.86448	7.61459	3.4582	3.7086	7.37901	4.2556	5.12621	2.72561	0.610227	3.03886	2.99293	4.60077	4.42655	9.07245	3.70542	2.88865	6.55045	4.8781	1.89069	3.89933	0.546988	4.31008	4.85098	8.48354	2.92595	25.9575	2.55188	3.15486	5.70263	4.25634	4.76485	2.88241
Tc00.1047053506355.10_TM.12_{12}	3.15104	2.09015	2.20314	4.53225	2.73371	2.52702	7.14276	4.78749	2.87924	5.55629	4.90215	0.314355	3.41893	3.67649	2.28418	16.7606	4.29936	2.91199	12.1097	7.83147	3.97058	17.4786	4.35384	1.22104	3.85321	3.31719	1.74701	4.2713	3.1644	3.1278	8.24305	5.95939	3.07697	3.87273	4.22617
Tb427.04.2290_TM.01_{1}	1.00594	4.07739	2.87231	2.0416	6.23599	4.65929	3.03231	12.5523	5.52841	3.39673	4.30085	2.54841	0.721126	4.21679	3.64505	3.12672	3.68366	5.07668	4.59101	12.8118	4.52074	3.59483	5.29517	4.40361	1.29685	7.97197	3.21515	2.33428	7.71114	6.60382	4.21108	10.5528	4.09279	2.75628	4.4475	3.69329
Tb427.04.2290_TM.02_{2}	2.41176	0.874879	2.73077	3.04617	2.54829	6.13926	4.50366	3.83418	3.3178	3.72102	4.53418	6.52931	2.11845	0.711638	5.46359	2.60321	2.51007	17.4873	5.35033	4.85349	4.38542	6.51782	3.7095	10.1314	2.88932	1.08317	3.04507	2.16123	3.90548	6.47205	3.20324	4.27792	3.21705	3.17362	4.8062	4.75742	3.46284
Tb427.04.2290_TM.03_{3}	2.56411	1.7199	1.08354	2.5812	3.75182	4.6931	3.67233	6.14824	2.91861	5.28882	3.78991	1.44001	2.53678	3.02316	1.2993	3.23014	2.9726	2.66809	6.30132	9.75831	2.88578	16.029	4.88848	2.14214	3.47681	3.06506	1.10017	2.87697	3.08923	4.06507	5.59029	4.92922	2.57339	4.60531	3.70734	2.07312	2.64058	4.57368
Tb427.04.2290_TM.04_{4}	1.47815	2.44317	8.74014	1.21131	4.99178	36.6417	3.83326	6.7685	3.56547	3.2339	14.3579	33.6083	3.09122	1.33213	11.7419	0.445441	5.97922	39.8741	3.07556	9.15345	39.7288	4.15902	39.2848	5.71479	1.25659	2.03176	7.49591	1.16351	36.3671	40.1599	2.43415	5.20304	3.05252	3.75069	38.3729	38.0797	4.02228	1.60794	4.77228
Tb427.04.2290_TM.05_{5}	12.147	2.46026	0.928215	4.39401	0.773428	4.49172	39.5964	13.6246	14.1545	31.6497	4.19186	2.86445	3.99359	2.97786	2.573	8.04122	0.302171	2.72244	5.09591	33.0582	7.09225	38.8935	2.29488	2.23057	9.70796	3.26414	1.49001	5.14734	0.46801	4.15368	35.5721	9.05344	3.68189	9.34578	3.74492	2.90557	4.87602	2.77651	2.75405	6.55241
Tb427.04.2290_TM.06_{6}	29.4544	3.65767	4.37804	35.1878	3.69522	2.03429	3.71411	6.4574	2.68115	40.8212	3.94524	4.1557	15.1952	3.28096	2.78383	33.9531	5.50671	1.1858	39.0286	5.79293	3.30898	42.7484	2.68043	2.87186	22.4507	3.84616	3.80826	6.9159	4.22302	1.95619	4.36491	6.18989	3.34789	41.1766	2.41476	3.84825	12.3221	3.61613	5.70418	37.339	4.97595
Tb427.04.2290_TM.07_{7}	3.95363	3.83872	5.39036	3.1018	6.79063	8.35281	1.01781	5.13273	8.46102	4.54134	3.80157	36.2772	2.39383	3.70109	40.3051	3.76812	3.91026	8.1008	0.411554	8.39575	37.4622	4.4517	4.99537	36.1897	5.01486	4.91886	10.3918	2.61567	37.6927	37.7378	0.715364	7.32208	5.85005	4.01512	6.56177	15.3366	4.32144	4.56523	38.9885	3.25886	8.17031	7.28711
Tb427.04.2290_TM.08_{8}	6.62445	2.58593	2.66186	2.40718	3.24824	6.44643	40.6701	0.517412	2.31639	3.61515	4.30858	4.37263	6.88026	2.33918	2.50711	4.06193	3.67069	40.0393	34.7813	0.226735	2.82951	6.82871	4.19498	4.18952	10.1729	4.03687	3.4403	3.73614	3.53819	3.22221	4.65615	0.211789	3.04298	5.27705	4.68991	4.37241	8.61059	3.43955	4.79449	9.16679	22.2627	5.46448	6.51905
Tb427.04.2290_TM.09_{9}	4.98829	3.38012	2.90005	3.42922	2.00406	4.0918	4.86421	5.25915	16.5336	4.91106	3.56291	2.9791	4.84376	2.90615	2.91643	6.27355	2.83796	2.38549	5.53643	4.40351	0.788066	6.08208	3.23359	2.19991	3.94088	4.0019	3.29982	4.5376	2.10653	3.50065	5.9787	3.25531	6.99454	5.04769	2.53461	2.43806	5.64221	4.41074	4.88745	39.3739	2.79243	2.47189	6.36981	3.99435
Tb427.04.2290_TM.10_{10}	3.55446	39.3829	39.492	2.44975	37.0479	11.4091	7.88014	5.6859	40.1642	0.750897	3.64335	6.11925	4.32247	40.9243	41.1398	5.60024	10.117	12.638	3.28748	3.8166	3.81604	0.280058	4.95019	34.2178	4.2234	42.9634	5.59316	3.66065	16.5043	7.59293	5.35007	6.14452	41.0849	1.00586	3.20991	12.1418	4.22965	41.561	7.45284	5.1323	37.6365	42.3387	5.32053	8.26223	4.6005
Tb427.04.2290_TM.11_{11}	6.54381	3.99939	3.36745	6.15017	1.96258	2.36782	7.52355	4.06136	6.79853	4.06733	1.00579	3.92899	3.45793	4.42008	6.56275	8.47025	2.43846	3.24663	7.2601	5.31331	2.55192	4.93144	0.345053	5.62911	10.0145	5.10742	4.34695	13.9532	2.01866	2.30745	5.75965	4.3519	7.98784	4.19995	0.77374	4.40658	6.32666	5.26279	6.24806	36.3085	2.42177	3.07599	38.5183	4.66843	3.01166	4.43152
Tb427.04.2290_TM.12_{12}	4.35916	2.48969	1.28307	2.62786	2.1465	9.32928	4.45013	3.95725	8.70007	8.32181	3.63215	1.64199	3.5465	3.81653	1.10294	4.88089	2.4227	4.27203	6.15178	4.80659	2.80156	5.53617	4.46924	0.456882	4.6485	2.39648	1.03941	3.68412	1.95296	4.86607	6.22469	3.0414	4.32219	36.8701	3.77241	1.64001	4.40524	12.6817	1.5164	6.03259	2.28284	3.68122	38.345	3.99472	2.21961	4.22151	5.69812
LmjF.33.0290_TM.01_{1}	5.92918	2.31195	2.75266	7.00963	4.00169	5.1506	7.86482	2.55501	15.863	5.91031	2.26505	3.35936	4.83329	6.21011	3.24962	5.49004	3.46413	5.20225	7.94123	2.32783	3.88136	4.0259	3.94503	5.06295	3.69218	3.79189	2.97356	7.25486	5.41474	3.40831	6.15276	1.74968	6.7064	5.64336	3.50935	6.08419	39.7835	7.38928	37.7737	8.50969	9.81271	4.94321	9.08615	2.92293	3.82944	4.46644	3.82777	2.58654
LmjF.33.0290_TM.02_{2}	2.97928	0.743663	2.10553	2.41056	1.98278	2.77025	5.37308	3.67908	2.43879	4.3975	5.23815	3.37028	2.41169	0.972996	3.19917	1.80748	2.62614	3.04446	4.53912	4.38567	39.0074	21.7182	4.31174	3.59512	3.49585	1.11406	2.42014	1.87872	2.50965	2.75633	3.15279	3.26011	1.93516	4.20419	6.2238	3.2991	3.59941	1.30714	2.06273	1.69206	2.5192	3.42855	4.75036	3.2166	7.66206	26.7121	3.45207	4.01584	6.65054
LmjF.33.0290_TM.03_{3}	2.99158	1.53904	1.08539	3.28181	3.07193	3.33348	4.42907	3.34261	3.33552	4.7717	3.14025	1.86781	2.0502	2.79076	1.36204	4.41214	2.62444	3.46993	5.44629	4.64049	2.80439	51.7761	3.88085	2.19545	3.10343	2.29504	0.767544	3.46671	3.12641	3.39983	5.40854	3.91895	2.27384	3.15048	3.35949	2.43337	3.03853	2.62785	1.16462	5.95501	3.11106	4.60812	6.17719	2.2218	3.68398	39.7051	4.19868	1.7449	3.34765
LmjF.33.0290_TM.04_{4}	1.89643	2.15819	2.33354	1.67385	2.38917	7.56414	5.14772	5.23843	7.02301	2.55714	3.11327	3.48373	1.43609	1.83633	2.70083	1.54668	2.80404	6.60668	3.92705	7.62814	5.95649	3.42057	5.5942	2.46002	1.60086	2.21076	2.82441	1.26266	2.78614	36.9746	4.44427	5.27703	3.04299	2.46342	3.7199	3.97246	2.96469	2.60208	2.26302	2.25596	3.26981	36.3791	2.68625	4.62138	4.03491	3.21572	4.42309	3.22648	42.2798
LmjF.33.0290_TM.05_{5}	5.4727	2.32708	1.97252	4.20877	1.12813	3.14083	40.1291	32.5677	4.61686	10.6691	6.15206	4.18306	7.83988	2.69228	3.97666	3.60268	1.22558	3.3747	39.6915	12.4999	3.98622	40.81	3.89284	2.85677	6.93595	2.89802	2.31603	6.40654	1.27723	3.14661	37.3234	12.0933	6.41924	9.6852	6.838	3.84843	34.2259	3.72156	4.67596	3.74921	1.14294	3.57105	39.332	5.7833	3.63358	39.8804	3.57298	4.32211	6.24254
LmjF.33.0290_TM.06_{6}	6.49066	3.90063	2.69185	5.5902	3.16021	1.90615	6.41255	2.37951	3.21642	4.77127	3.1227	4.16641	4.53254	4.42821	3.24972	8.97964	3.15947	3.5881	10.0003	2.76819	4.38638	6.4077	3.17078	3.83938	8.60167	6.39685	3.12869	7.15724	2.86782	1.23686	7.21113	3.67172	2.71835	6.98099	3.05843	3.74911	7.99796	5.02479	5.37328	11.367	4.56373	2.45653	37.9519	2.45916	2.99541	7.32231	3.27943	4.92376	3.42207
LmjF.33.0290_TM.07_{7}	2.41287	3.13021	2.58764	2.51607	34.3541	5.12858	1.27559	3.35543	9.47531	7.10277	5.26174	5.91625	2.30767	3.24516	6.47273	2.54788	4.83693	5.8338	1.7798	9.10736	3.81466	6.68741	25.9972	4.28056	2.28473	3.09038	3.17436	2.46955	35.8367	12.2653	1.10962	2.29174	3.15964	6.21707	7.44242	5.92191	2.65361	5.50516	4.5217	3.12615	14.0262	34.5223	1.31784	12.4319	2.99818	8.62217	15.5788	3.66566	5.12237
LmjF.33.0290_TM.08_{8}	6.73058	3.14974	2.66969	2.75853	4.23467	4.51284	40.6677	0.843138	2.56751	2.9041	3.29973	7.22998	7.74736	3.78546	6.91424	4.9719	5.15658	38.2217	19.2834	1.17886	3.32916	4.03943	4.21531	5.36102	9.41173	4.16626	3.0531	4.48737	6.81056	3.5549	6.14094	0.90042	2.94328	2.72043	3.29798	5.36566	7.54949	3.41951	6.3236	9.82618	8.98073	8.12233	7.74086	0.881986	4.22245	5.68046	4.55824	4.80675	2.64283
LmjF.33.0290_TM.09_{9}	4.85305	2.34455	2.21544	3.4056	3.12142	5.77202	5.50622	5.62895	0.735116	39.5813	9.78621	2.02116	6.08921	3.63157	1.4094	3.21938	4.37391	2.3864	6.75258	9.14395	10.3349	42.2589	6.07014	2.69891	5.44999	3.56247	2.08568	2.85893	3.16418	5.00695	7.44765	6.32585	0.885953	39.9788	7.20293	1.83504	5.03931	6.02593	1.4485	6.02736	2.82869	2.64865	38.5217	3.68996	5.41714	41.6343	6.83471	2.18441	37.0355
LmjF.33.0290_TM.10_{10}	2.98713	39.2244	4.55455	2.52235	10.4747	31.2885	9.1293	4.11819	7.63896	0.386046	3.07451	37.3261	2.98205	3.67162	39.8093	3.40923	12.581	41.8151	4.17687	2.87426	3.67416	0.580091	5.34187	2.66255	3.2581	5.41095	4.69139	3.48261	26.2375	8.16618	6.09098	4.17616	8.0741	0.315013	3.55703	39.1243	2.93442	3.10026	37.2095	2.80231	39.1263	38.6847	4.83901	5.14674	4.11272	0.848998	3.74506	4.10282	3.35121
LmjF.33.0290_TM.11_{11}	2.86716	3.99523	3.58946	4.83672	3.23016	6.61293	3.2033	3.53237	4.78071	2.61553	0.858221	5.00513	2.93702	3.92555	5.14267	5.09405	2.84137	3.83347	4.7339	3.79988	3.21523	3.41537	0.700369	11.1694	3.03378	6.7463	3.70192	7.87294	2.86008	4.36545	3.10321	2.69669	5.01742	2.87402	0.605971	9.38912	3.85591	3.12276	5.35864	6.40942	3.51259	2.55386	3.76254	3.60317	3.78748	3.44734	0.751822	4.70032	3.80089
LmjF.33.0290_TM.12_{12}	2.43261	1.94629	1.25575	4.47257	2.60919	2.71662	7.81875	5.04284	6.32583	4.27123	3.9759	0.615735	3.12437	2.88252	2.02818	8.74141	3.47525	2.17425	26.0678	6.04133	2.4385	9.79062	3.40307	1.32001	3.02212	3.26242	1.31908	5.02172	2.79177	3.40938	10.084	4.45775	4.89242	3.77394	2.97304	0.371737	3.26216	4.15356	1.73721	39.5418	2.73764	4.38842	36.8288	4.19906	2.31605	8.27505	3.32733	1.64153	4.10745
LbrM.33.0290_TM.01_{1}	6.58244	3.0731	2.61853	9.61538	4.26673	5.84545	46.5748	4.44219	13.8654	7.25755	2.43226	3.17362	5.99727	17.8481	3.64199	6.03532	3.54329	4.9807	33.4085	3.42219	4.35009	4.81439	4.30219	5.13411	4.6176	4.43682	2.78848	34.2743	5.57092	3.74583	7.52259	2.33894	9.12192	6.95325	3.5136	6.57152	16.1318	36.061	37.0815	11.5346	12.1801	4.86817	39.6612	5.64406	3.73515	4.48029	3.86167	2.3976	0.21971
LbrM.33.0290_TM.02_{2}	3.61418	0.70729	1.89306	2.80866	2.15555	2.9292	6.19424	4.23208	3.11206	4.55026	5.19977	3.44882	2.91469	1.07026	3.75664	1.99914	2.93842	3.04664	3.48459	4.45768	38.8577	21.9061	4.20386	4.1509	3.78653	1.1045	2.32077	2.18182	2.6593	3.1952	2.95184	3.45677	2.15652	4.55901	6.11303	3.22261	4.26272	1.35948	2.10607	1.55892	2.77375	3.58504	4.67202	3.38252	7.3291	27.9201	3.82634	4.65103	6.69319
LbrM.33.0290_TM.03_{3}	3.73389	1.70441	0.696389	4.77345	3.42038	3.28522	3.14195	3.82413	8.33123	3.71708	2.41512	1.60876	2.75054	2.99766	1.41725	5.11218	2.26709	2.90625	3.7026	6.72401	1.88906	4.66248	3.26925	2.00352	4.37305	2.26615	0.766144	4.49564	2.84738	3.35046	3.74289	3.90838	2.88297	2.75764	2.89744	2.45771	4.29929	3.70471	1.02758	34.6057	2.12981	3.69809	8.83799	2.78292	3.38762	4.37528	4.27368	1.26356	3.01149
LbrM.33.0290_TM.04_{4}	2.29647	2.00855	3.21783	1.79699	2.77481	7.93177	3.93023	3.9379	4.82737	4.72038	3.94397	5.02263	1.49376	2.21672	3.11802	1.30411	2.84159	30.2864	2.4423	6.41845	6.35413	3.8027	6.60613	2.22987	2.125	3.08224	3.9783	1.22987	3.86017	10.8044	3.35441	3.23453	2.93423	4.52058	4.92979	5.54427	2.96495	3.09031	2.32315	1.8162	4.11626	38.3208	3.80273	4.56139	4.34389	4.1315	6.21314	3.37241	40.5032
LbrM.33.0290_TM.05_{5}	5.47633	2.02812	1.83709	4.11601	1.0753	3.66788	40.5589	8.65675	3.6924	17.669	4.56636	3.49908	5.69351	2.43082	2.76297	3.64183	1.15711	3.2044	8.30292	6.91854	4.74797	40.888	2.7045	2.16204	7.51775	2.50501	2.22987	4.74819	1.09844	3.70284	10.1657	6.04955	3.56325	32.4684	4.72133	3.30825	30.4658	3.75822	3.38951	4.05088	1.10487	3.52554	39.8139	5.86015	3.76561	40.7733	2.37906	2.87615	6.116
LbrM.33.0290_TM.06_{6}	6.09892	3.13135	2.62132	6.21712	3.67424	1.91564	3.80423	2.76122	2.24699	5.3327	4.27514	3.80696	5.03233	2.72531	3.39208	6.33086	3.8108	2.01703	4.39298	2.71372	6.59973	7.85397	4.44217	3.49657	5.65322	4.33806	3.15002	4.74048	3.67393	1.35372	4.45492	3.06936	1.57295	8.5387	4.31489	3.45899	7.91028	5.87634	5.51582	8.87532	5.19751	2.09377	38.1437	2.88924	3.30086	8.49744	3.86949	7.79409	3.41939
LbrM.33.0290_TM.07_{7}	2.86841	2.9287	2.43485	3.27401	37.7476	7.61193	1.13591	3.68761	7.2013	12.3979	5.7209	37.1051	2.18982	3.27728	6.28875	2.9334	5.36454	9.10955	1.41167	9.30577	3.9752	11.4503	36.4523	4.04472	2.26535	3.61797	2.83466	2.78398	37.9628	36.2703	1.00181	1.86246	3.36953	9.55014	8.83662	37.2471	2.72497	6.0384	5.00189	2.61952	20.2631	33.6322	1.08485	12.1979	3.52305	38.8831	36.3903	3.69491	69.4259
LbrM.33.0290_TM.08_{8}	7.06462	3.23259	3.11328	2.63199	4.20899	5.93851	42.3693	0.951206	2.37287	3.35224	3.76157	7.80315	8.89889	3.525	8.95357	3.6493	4.90105	6.11748	5.89648	1.03729	4.08616	4.75449	4.48227	6.05194	8.31423	3.99083	3.71512	4.08602	5.53612	4.69067	5.05561	0.596478	2.94508	3.344	3.72886	6.10026	10.6683	3.18213	7.18136	6.46013	6.33014	8.82994	7.85189	0.747233	4.7354	6.86779	5.01456	5.92255	2.76397
LbrM.33.0290_TM.09_{9}	4.76829	2.50417	2.21544	3.4056	3.10107	5.9721	6.20917	5.62895	0.735116	39.5813	9.4819	2.0517	6.19966	3.63157	1.4094	3.19319	4.29128	2.53401	6.70098	8.59554	9.76531	42.0912	5.8466	2.66571	5.44999	3.64138	2.08568	2.85893	3.14222	5.16369	7.38047	6.01978	0.885953	39.8647	6.95916	1.87186	4.9544	6.02593	1.4485	6.02736	2.8212	2.64865	38.5217	3.68996	5.2588	41.6343	6.83471	2.17399	37.0355
LbrM.33.0290_TM.10_{10}	3.06354	38.4025	5.95323	3.44736	8.47394	5.76896	8.71832	4.29449	5.8181	0.36521	3.25407	4.99997	3.36299	4.44403	40.6059	5.0762	15.3417	6.30137	4.79496	4.80089	4.24554	0.71747	3.91517	40.2058	4.04507	39.7861	5.70928	4.48138	13.6888	5.0113	6.18302	6.70152	5.8408	0.26504	2.99083	5.89294	2.86333	3.79413	5.79768	4.66727	34.9169	40.7968	5.40062	5.93237	4.69652	1.02837	3.71271	38.0788	4.93507
LbrM.33.0290_TM.11_{11}	2.95649	4.30881	3.66968	4.98525	3.82787	5.73128	2.90439	3.56113	4.85349	2.69504	0.852844	5.1987	2.76453	4.08714	5.20691	4.29158	3.35321	3.74139	4.92826	3.8125	3.25323	3.55578	0.659627	16.8324	3.13603	7.06057	3.7352	8.10235	3.37215	3.88104	2.8055	2.58495	5.08087	2.95001	0.540984	9.75239	3.71861	3.24742	5.53695	6.8639	4.33354	2.50416	3.79354	3.51694	3.80482	3.5484	0.824934	6.35925	3.75251
LbrM.33.0290_TM.12_{12}	2.5341	1.81036	1.23129	4.6077	2.58756	2.80789	8.08737	4.96009	6.15808	4.3088	3.93326	0.611359	2.95221	2.93755	2.00925	9.05707	3.46173	2.25814	32.7183	8.16228	2.45668	9.90314	3.42876	1.40007	3.1065	3.22859	1.29582	5.08366	2.75039	3.37879	10.5695	5.56008	4.82034	3.81951	3.01712	0.369131	3.27789	4.07193	1.72295	39.4452	2.68528	4.32274	37.1174	4.13783	2.41416	8.33809	3.36047	1.61786	4.0549
LmxM.32.0290_TM.01_{1}	6.04141	2.51624	2.48697	7.34505	3.3467	6.38816	7.33177	4.45321	11.666	6.76913	2.26378	2.97776	4.24231	8.03875	3.14076	4.83285	2.77259	4.6321	7.80899	3.45356	3.80449	4.99539	4.29645	4.44254	4.23217	3.86365	2.7369	8.08603	4.35271	3.81073	5.43683	2.0032	8.10876	6.50187	3.58065	5.70764	8.5063	11.3254	30.4374	7.55097	6.41924	5.36053	39.3688	4.4111	3.23066	4.39988	3.65538	2.2894	0.141649
LmxM.32.0290_TM.02_{2}	3.06202	0.659778	1.99097	2.47369	2.01011	2.78381	5.7486	3.93063	2.40777	4.3003	5.16687	3.31586	2.48927	0.986315	3.29647	1.83866	2.73414	2.92658	4.36652	4.04177	39.3479	21.7654	4.23529	3.65082	3.30458	1.00367	2.39866	1.95185	2.48455	2.97974	3.59169	3.14649	1.95441	3.9757	6.15406	3.09894	3.73936	1.1702	1.95484	1.66524	2.6314	3.53436	4.91853	3.1898	6.40848	26.9308	3.36694	4.04472	6.38135
LmxM.32.0290_TM.03_{3}	3.91665	1.473	0.949856	3.77252	3.08957	3.84432	3.89404	4.17107	5.85505	6.12067	3.21806	1.97426	2.12583	2.88434	1.29577	4.60383	2.39982	2.97866	4.97725	5.00069	2.187	40.5669	4.1245	2.40908	4.0153	2.31536	0.726444	4.23434	2.97549	3.86599	5.16054	4.0842	2.53572	4.30742	3.23626	2.34899	3.99754	3.35676	1.28798	34.0287	2.71159	3.99432	8.63884	2.37263	2.742	5.8601	5.17928	1.37968	3.57333
LmxM.32.0290_TM.04_{4}	1.7569	2.0786	2.01721	1.67385	1.91427	7.9099	4.83114	5.84999	7.02301	2.86417	3.18991	3.40346	1.55811	2.04632	2.19649	1.54668	2.24399	6.89278	3.05913	8.26809	6.05751	3.38532	5.71754	2.25208	1.93123	2.26575	2.45284	1.53471	2.28598	11.5747	4.41994	5.67043	2.62243	2.46342	3.76954	3.89675	2.33488	2.94118	1.94278	2.54849	2.74745	34.6583	2.68625	5.46973	2.9706	3.57367	4.76799	2.62142	42.2798
LmxM.32.0290_TM.05_{5}	5.69641	1.83887	1.83709	4.11601	1.08125	3.04086	37.1194	8.65675	3.6924	17.669	4.78285	3.59467	4.74135	2.43082	2.76297	3.08608	1.17471	2.96563	9.37304	7.90633	4.88038	41.2926	3.28767	2.50958	7.51775	2.40003	2.22987	4.74819	1.10737	3.26901	7.6578	5.77775	3.56325	32.52	4.96606	3.38039	20.2675	3.75822	3.38951	4.05088	1.11563	3.52554	39.8139	5.86015	3.84327	40.7733	2.37906	3.45463	6.116
LmxM.32.0290_TM.06_{6}	6.5818	3.90063	2.69185	5.8524	2.98446	1.7564	6.66327	2.34266	3.25195	4.92356	3.17246	3.84293	4.53254	4.22793	3.45937	9.52539	3.15947	3.63147	10.0003	2.76819	4.51573	6.78468	3.2145	3.83938	7.61902	5.79721	3.12869	7.48986	2.91049	1.10777	7.55955	3.67172	2.70004	7.32727	3.10678	3.45184	8.32296	4.83202	5.72088	11.367	4.56373	2.45783	38.0955	2.42539	2.71814	7.7925	3.13215	4.92376	3.06615
LmxM.32.0290_TM.07_{7}	2.41287	2.857	2.58764	2.51607	34.3541	5.12858	1.27559	3.35543	9.47531	7.10277	5.26174	5.91625	2.11733	3.24516	6.47273	2.54788	4.60541	5.8338	1.41552	9.41351	3.81466	6.68741	25.9972	4.0002	2.28473	3.09038	3.17436	2.46955	35.8367	12.2653	1.10962	1.93453	3.15964	6.21707	7.44242	5.92191	2.42202	5.50516	4.5217	3.12615	14.0262	34.5223	1.31784	12.4319	2.99818	8.62217	15.5788	3.66566	5.12237
LmxM.32.0290_TM.08_{8}	7.06462	4.59633	3.11328	2.63199	4.38794	7.00457	42.3915	0.951206	2.37287	3.35224	3.76157	8.61182	9.69782	3.525	8.95357	4.19027	4.70262	8.3961	10.8754	0.998691	4.08616	4.8825	4.68213	4.66748	8.31423	3.99083	3.71512	4.08602	5.69448	5.07977	5.92002	0.666659	2.94508	3.344	3.72886	6.78865	11.257	3.18213	7.18136	6.46013	6.4559	8.82994	7.85189	0.747233	4.7354	6.86779	5.01456	5.41139	2.76397
LmxM.32.0290_TM.09_{9}	4.76829	2.50417	2.21544	3.59283	3.10107	5.9721	6.20917	5.28025	0.680815	39.5813	9.4819	2.0517	6.19966	3.85862	1.4094	3.19319	4.29128	2.53401	6.70098	8.59554	9.76531	42.0912	5.8466	2.66571	5.48527	3.64138	2.08568	3.00238	3.14222	5.16369	7.38047	6.01978	0.833361	39.8647	6.95916	1.87186	5.09583	6.2224	1.50781	6.02736	2.8212	2.64865	38.7676	3.68996	5.2588	41.6343	7.19006	2.17399	37.0355
LmxM.32.0290_TM.10_{10}	2.98713	39.2244	4.55455	2.52235	10.4747	31.2885	9.1293	4.11819	7.63896	0.386046	3.07451	37.3261	2.98205	3.67162	39.8093	3.40923	12.581	41.8151	4.17687	2.87426	3.67416	0.580091	5.34187	2.66255	3.2581	5.41095	4.69139	3.48261	26.2375	8.16618	6.09098	4.17616	8.0741	0.315013	3.55703	39.1243	2.93442	3.10026	37.2095	2.80231	39.1263	38.6847	4.83901	5.14674	4.11272	0.848998	3.74506	4.10282	3.35121
LmxM.32.0290_TM.11_{11}	2.96604	4.18291	3.66972	3.35733	2.84601	5.96869	3.18268	2.56547	5.92348	3.37273	1.0126	5.64296	3.3455	4.66613	5.28602	7.02836	2.46814	5.08256	4.38596	3.17014	5.25179	2.9764	0.507233	9.17848	2.73461	6.71722	4.40631	5.51929	3.05767	3.7542	3.06345	2.45298	6.21614	3.79452	0.820321	8.27157	3.7776	4.01972	5.82783	6.03712	3.26199	2.84972	4.20335	2.61198	4.30374	3.38835	0.695693	5.04366	3.67038
LmxM.32.0290_TM.12_{12}	2.5341	1.87994	1.23129	4.6077	2.58756	2.80789	8.08737	4.96009	6.15808	4.3088	3.93326	0.661718	2.68746	2.93755	2.00925	9.05707	3.09508	2.29974	34.2953	7.11043	2.45668	9.90314	3.42876	1.29685	3.1065	3.22859	1.29582	5.08366	2.75039	3.37879	10.5695	5.11258	4.82034	3.81951	3.01712	0.395438	3.04888	4.07193	1.72295	39.4452	2.68528	4.32274	37.1174	4.13783	2.41416	8.33809	3.36047	1.52083	4.0549
Tb427.10.8450_TM.01_{1}	0.302635	1.68564	2.45944	2.10146	5.78519	3.7891	2.80542	8.02044	4.95328	3.20471	4.76213	2.54361	1.21225	2.38415	3.3338	1.63945	6.21404	3.67726	4.47934	10.2549	3.50991	3.56025	6.9112	3.49715	0.448889	2.65053	2.59118	1.5669	10.7824	13.3038	3.20688	7.47348	2.77902	2.73764	5.33415	3.30129	1.38796	2.21173	2.93632	1.90899	8.05757	14.6673	4.98777	6.76235	3.68845	4.61349	35.3795	4.38161	4.94273
Tb427.10.8450_TM.02_{2}	2.76763	0.380736	1.19392	2.16934	1.97336	3.33143	5.23935	4.41979	3.0999	6.26718	3.79947	2.39019	2.32736	0.681487	2.19943	2.92085	2.31341	3.07241	3.64063	4.64798	6.1886	39.8194	4.43823	3.20129	2.17118	0.256554	1.11535	2.04669	2.20124	4.91626	2.80503	4.97344	1.90092	5.31158	5.10894	2.42044	4.31547	0.769645	1.78598	2.64172	2.25983	3.97536	4.48758	3.25679	3.7401	38.4674	4.26633	2.73436	2.84556
Tb427.10.8450_TM.03_{3}	4.94054	2.12618	1.58656	5.38228	2.99651	2.1372	2.87401	11.879	3.38334	7.12648	3.01983	1.57895	3.45296	3.70941	3.16558	4.65389	3.12266	2.90019	3.12441	40.3294	4.85429	40.7629	2.36766	2.11302	5.94581	3.32653	1.19543	4.73772	2.35935	2.96355	2.87776	38.7705	2.20471	4.92982	2.70454	1.54738	8.42389	4.00119	3.72722	4.79763	2.69953	3.542	2.55488	38.8456	3.59942	7.10259	2.93869	3.15322	4.71979
Tb427.10.8450_TM.04_{4}	2.00966	1.94305	4.15807	0.535286	3.86146	5.475	5.14868	5.11011	3.05528	3.4332	9.6631	5.1434	2.18528	1.93773	3.97972	0.874178	3.95742	7.72764	3.96025	7.37517	39.1632	3.30747	5.43465	4.53827	2.27205	2.50188	4.66763	0.845357	6.41309	8.51593	4.36424	5.20447	2.29831	3.5467	12.9411	4.73041	2.17348	1.88325	2.58953	1.02705	5.76946	12.0335	4.91576	3.43752	34.935	4.23505	39.1899	5.57921	35.0546
Tb427.10.8450_TM.05_{5}	5.4605	1.67984	1.42815	2.84153	0.327897	2.7288	8.8373	3.22972	4.96514	6.13587	4.00842	2.72372	4.4868	2.16568	2.34932	4.74466	1.01179	2.59482	6.33837	3.07486	5.10717	38.3914	2.24414	1.74568	6.7502	2.40387	2.05261	3.53971	0.411498	1.64672	7.12986	2.63622	2.86715	7.03266	3.6398	2.48598	7.8251	3.42721	2.80874	6.88316	0.921945	3.8332	7.67952	2.52324	2.06076	33.1902	2.27138	2.42899	5.15289
Tb427.10.8450_TM.06_{6}	4.54366	2.63908	3.24055	7.34631	3.82242	0.680881	6.04958	5.66287	4.59087	6.09926	5.56617	3.52396	5.48597	2.61559	5.14144	6.16627	8.77021	2.35829	7.27994	6.62209	36.1969	11.7085	3.34884	7.81332	5.11971	4.10623	3.88558	5.35629	4.66232	1.32801	5.50747	7.16364	2.06406	5.18475	4.79233	3.43737	5.73513	4.56422	5.09568	8.10921	4.60665	3.53343	11.5563	6.34459	5.24021	11.4149	2.66386	14.8329	4.55236
Tb427.10.8450_TM.07_{7}	2.85863	4.802	2.56708	3.17997	37.9873	4.86678	0.14192	3.6451	5.76274	6.51253	5.81234	6.87751	2.56117	4.26233	2.57018	4.23669	33.9817	4.57333	1.44563	42.3372	34.646	40.0751	37.1633	5.26885	2.81173	5.59762	2.97949	3.00412	38.4387	9.12286	0.215407	42.2167	3.80531	7.45545	7.06533	6.98936	3.11157	4.44991	3.48192	4.24258	39.8332	3.5218	0.887276	40.9723	4.67254	8.40436	7.72347	4.25976	9.6358
Tb427.10.8450_TM.08_{8}	6.66494	3.08664	3.22159	2.42018	3.67956	7.09442	4.44351	0.145489	2.62649	2.94303	3.42861	5.20461	7.69368	3.02175	4.91894	4.90046	3.91297	40.2268	4.8863	0.545325	3.5488	4.97297	4.22354	4.21519	8.9347	4.83071	4.21321	4.18729	3.81807	3.48701	2.70895	0.323228	3.87552	4.26228	4.52625	4.3474	11.2861	3.31529	5.30168	5.22074	10.26	7.92655	4.73123	0.44527	4.92681	6.5127	4.4816	3.48562	2.79234
Tb427.10.8450_TM.09_{9}	3.94631	2.55823	3.41089	3.46332	5.72454	5.83028	4.35322	3.27246	0.117199	5.13697	12.4974	2.94896	7.31236	2.64645	2.69528	3.08077	13.3919	7.27451	10.6386	4.04218	5.09439	37.1884	7.65243	5.56624	5.13129	4.22913	2.60706	2.66197	11.9627	5.36529	4.63388	4.93313	0.512086	4.02307	4.89067	2.85143	5.19969	3.19615	2.75752	4.06014	26.8317	2.48609	10.5822	2.26201	10.3872	38.7774	6.43724	6.76603	11.1066
Tb427.10.8450_TM.10_{10}	2.76452	4.96984	5.03697	2.77308	6.41056	7.40108	8.41814	3.4999	5.60333	1e-06	3.17573	4.67265	3.74268	4.35048	39.786	4.30752	6.65495	5.31339	3.84038	3.93501	4.69965	0.546548	3.42362	35.2063	3.66213	37.4966	4.95646	3.76307	5.27353	5.2131	5.03569	3.84689	5.60081	0.263139	2.62443	5.40278	3.36655	3.72102	5.28882	3.2339	31.3749	40.8212	4.54134	3.61515	4.76532	0.750897	4.06733	7.67764	5.91031
Tb427.10.8450_TM.11_{11}	3.92901	4.0509	3.20443	5.69614	3.57295	4.40512	5.09333	3.52065	33.2247	3.45316	0.129088	3.4275	2.83514	4.29546	4.98034	5.46652	3.68337	4.75797	5.00596	3.92372	2.80489	3.20704	0.526696	3.82182	4.38685	5.65304	3.24279	8.67147	3.49402	3.63328	3.91308	3.53523	6.78441	3.19566	0.554906	5.1429	4.48713	4.75601	4.10041	14.4767	4.52343	3.82212	3.85493	4.39163	3.76675	3.56637	0.923245	3.85501	2.10307
Tb427.10.8450_TM.12_{12}	2.74863	1.43877	1.59321	3.40693	2.40882	4.08538	7.88283	4.57441	3.26307	3.85725	3.99134	0.23644	3.40267	3.23645	2.00916	5.38137	3.37876	2.431	8.40826	4.94274	2.82429	5.95237	3.72679	1.26974	2.77946	2.75973	1.4542	3.72971	2.68611	3.73868	11.9935	4.13569	2.79789	3.14568	3.91597	0.416774	3.10264	4.3568	1.62548	38.3749	2.2944	4.32296	39.4468	3.49382	2.01036	5.90155	4.06726	1.59011	3.19326
Tb427.10.8530_TM.01_{1}	0.143306	2.26033	2.56047	1.68448	5.36044	5.48746	2.58542	6.69701	3.70891	3.03942	3.99253	2.42338	1.26763	2.54926	3.54165	1.22173	6.15015	4.81076	3.89045	11.7934	3.42922	3.2401	5.42278	3.63862	0.194972	3.55759	2.90463	1.66869	10.1478	17.808	2.87321	8.60104	2.76473	2.39658	4.35764	3.20521	1.06498	2.29525	2.75231	1.38954	10.9875	17.814	3.89362	5.71376	4.79963	3.99404	6.36782	4.4825	5.36758
Tb427.10.8530_TM.02_{2}	2.61662	0.269472	1.15327	2.16934	1.9702	2.98237	4.97256	3.9418	3.0999	5.09202	3.63432	2.29149	2.25965	0.652204	2.15768	2.7818	2.32453	2.91978	3.21258	4.64073	5.48391	5.88272	4.24223	3.36594	2.04727	0.247412	1.07648	1.94996	2.18759	4.60025	2.74738	5.0012	1.78329	4.46709	4.77868	2.39821	4.26173	0.728764	1.67883	2.48064	2.16565	3.70281	3.77262	2.80286	3.54643	39.6375	4.08098	2.73092	2.45382
Tb427.10.8530_TM.03_{3}	3.71073	2.09738	0.3597	7.03772	2.66116	2.6391	3.41237	2.27967	3.33978	5.08633	2.55211	1.245	2.61103	3.41693	1.0271	8.56293	1.92549	2.68785	5.00639	3.68454	2.51868	40.6776	3.00041	1.82157	3.83891	2.83891	0.57411	5.68517	2.35249	2.76257	3.29188	2.73792	2.47359	3.24065	2.63585	1.77442	4.48918	4.08399	1.16471	35.9371	1.66124	3.63836	38.423	1.87199	3.44254	41.9194	3.04909	1.60006	2.6077
Tb427.10.8530_TM.04_{4}	1.95407	2.01869	5.18884	0.287999	3.522	7.36053	3.88604	3.82321	3.65094	3.74936	7.81188	6.22185	2.71118	2.01335	4.20474	0.88877	2.99722	7.41116	3.41833	4.05647	39.4406	3.36873	5.91943	3.55983	1.89986	2.58406	5.65637	0.542648	4.22404	6.63285	3.21902	2.59504	2.75017	4.36482	12.1362	5.73668	2.04885	2.51961	3.0393	0.85018	4.79903	35.9773	3.36329	2.6657	4.98398	3.96613	7.7089	4.2593	9.04312
Tb427.10.8530_TM.05_{5}	4.94288	1.85591	1.62349	2.88494	0.173873	3.74252	39.092	3.26605	5.67625	5.86918	3.247	2.71204	3.78389	2.11469	2.59912	4.50118	0.687205	3.25338	6.30309	3.28701	5.03614	34.4465	2.13738	1.64463	7.07897	2.54598	2.2561	3.46213	0.374678	2.41331	8.93699	3.03552	3.34375	5.79447	3.39846	2.47626	5.81313	2.82018	3.14456	6.12454	0.727364	4.44542	6.07187	2.52408	2.20363	13.0276	1.87935	2.21461	4.77832
Tb427.10.8530_TM.06_{6}	5.82642	3.15056	2.7953	7.94953	3.85554	0.36674	7.08214	5.52825	3.87685	7.73491	4.65422	3.40082	5.42778	2.69062	5.305	8.08868	36.1293	1.65864	10.8776	38.0864	9.84412	16.6432	3.10062	6.59642	7.52493	5.00034	3.07481	7.90991	4.84665	0.839271	7.04988	14.7581	2.19408	6.35375	3.57648	2.78192	5.79992	4.54477	4.76651	31.4236	4.15791	2.13192	8.87477	5.77757	4.85111	14.9769	2.44364	15.6577	4.8742
Tb427.10.8530_TM.07_{7}	2.85863	4.802	2.56708	3.17997	37.9873	4.86678	0.14192	3.6451	5.76274	6.51253	5.81234	6.87751	2.56117	4.26233	2.57018	4.23669	33.9817	4.57333	1.44563	42.3372	34.646	40.0751	37.1633	5.26885	2.81173	5.59762	2.97949	3.00412	38.4387	9.12286	0.215407	42.2167	3.80531	7.45545	7.06533	6.98936	3.11157	4.44991	3.48192	4.24258	39.8332	3.5218	0.887276	40.9723	4.67254	8.40436	7.72347	4.25976	9.6358
Tb427.10.8530_TM.08_{8}	6.66494	3.08664	3.22159	2.42018	3.67956	7.09442	4.44351	0.145489	2.62649	2.94303	3.42861	5.20461	7.69368	3.02175	4.91894	4.90046	3.91297	40.2268	4.8863	0.545325	3.5488	4.97297	4.22354	4.21519	8.9347	4.83071	4.21321	4.18729	3.81807	3.48701	2.70895	0.323228	3.87552	4.26228	4.52625	4.3474	11.2861	3.31529	5.30168	5.22074	10.26	7.92655	4.73123	0.44527	4.92681	6.5127	4.4816	3.48562	2.79234
Tb427.10.8530_TM.09_{9}	3.94631	2.55823	3.41089	3.46332	5.72454	5.83028	4.35322	3.27246	0.117199	5.13697	12.4974	2.94896	7.31236	2.64645	2.69528	3.08077	13.3919	7.27451	10.6386	4.04218	5.09439	37.1884	7.65243	5.56624	5.13129	4.22913	2.60706	2.66197	11.9627	5.36529	4.63388	4.93313	0.512086	4.02307	4.89067	2.85143	5.19969	3.19615	2.75752	4.06014	26.8317	2.48609	10.5822	2.26201	10.3872	38.7774	6.43724	6.76603	11.1066
Tb427.10.8530_TM.10_{10}	2.76452	4.96984	5.03697	2.77308	6.41056	7.40108	8.41814	3.4999	5.60333	1e-06	3.17573	4.67265	3.74268	4.35048	39.786	4.30752	6.65495	5.31339	3.84038	3.93501	4.69965	0.546548	3.42362	35.2063	3.66213	37.4966	4.95646	3.76307	5.27353	5.2131	5.03569	3.84689	5.60081	0.263139	2.62443	5.40278	3.36655	3.72102	5.28882	3.2339	31.3749	40.8212	4.54134	3.61515	4.76532	0.750897	4.06733	7.67764	5.91031
Tb427.10.8530_TM.11_{11}	3.92901	4.0509	3.20443	5.69614	3.57295	4.40512	5.09333	3.52065	33.2247	3.45316	0.129088	3.4275	2.83514	4.29546	4.98034	5.46652	3.68337	4.75797	5.00596	3.92372	2.80489	3.20704	0.526696	3.82182	4.38685	5.65304	3.24279	8.67147	3.49402	3.63328	3.91308	3.53523	6.78441	3.19566	0.554906	5.1429	4.48713	4.75601	4.10041	14.4767	4.52343	3.82212	3.85493	4.39163	3.76675	3.56637	0.923245	3.85501	2.10307
Tb427.10.8530_TM.12_{12}	3.34423	1.75129	1.31562	2.21001	1.80341	4.77008	4.89061	4.94591	2.10084	10.8134	3.74732	0.100856	3.81312	2.98116	1.34415	3.05726	3.19334	2.09422	4.1962	5.95306	2.11212	41.0929	3.78483	0.937838	3.80475	2.30167	1.42538	2.40505	1.74159	3.99553	6.38837	4.2528	2.08769	6.82866	2.8663	0.300428	4.50749	13.5436	1.10728	39.4848	2.18247	1.84238	8.23021	3.73378	1.34579	38.9177	4.2384	0.993578	5.21106
LinJ.36.6560_TM.01_{1}	0.41732	2.48103	3.65942	1.96633	20.927	10.3528	2.26468	12.7424	5.11428	2.91661	4.87421	2.69183	0.745353	2.87516	3.59857	1.35854	14.1984	5.57389	3.35097	14.6326	2.90711	2.81131	7.81359	4.31176	0.750774	3.89822	3.47313	1.84971	38.0837	40.4029	2.5173	11.7951	3.63978	2.49161	5.35085	4.87895	1.026	2.87407	3.1267	1.29043	37.5512	36.5088	5.10379	9.96296	4.8341	3.40295	8.24846	4.89648	6.01252
LinJ.36.6560_TM.02_{2}	2.59907	0.362324	2.36426	3.19746	2.61947	5.21105	5.38631	4.29041	3.89014	7.80964	3.48332	3.21619	2.46712	0.840622	2.39482	2.25285	2.88935	4.3085	4.25657	4.36502	3.26144	41.548	4.9597	2.28653	2.34299	0.4332	2.49632	2.25265	3.09305	4.83846	3.31302	3.51805	2.36928	12.0765	5.01301	3.16711	5.23688	1.04125	2.5675	1.95438	3.28867	3.07054	5.8955	3.13155	2.92751	42.3731	3.925	2.64392	4.55378
LinJ.36.6560_TM.03_{3}	2.74837	1.84726	0.57778	3.04453	2.66717	2.94765	3.50304	5.25123	2.16108	4.14818	3.50604	1.03978	2.34166	2.79089	1.4347	4.35216	1.84877	2.63784	7.12408	6.10014	2.47295	39.8143	4.00318	1.55211	2.60687	2.83631	0.170802	3.42451	2.2137	4.56749	5.43723	6.13311	1.36296	3.36403	2.52516	1.8066	2.9404	3.34553	0.90431	6.47815	1.84354	3.44112	36.4143	3.75488	2.82261	8.26785	4.07143	1.23869	3.62135
LinJ.36.6560_TM.04_{4}	2.0581	2.17279	5.16338	1.10815	4.25075	7.67709	3.62842	3.89557	3.20923	3.69408	8.3082	6.30507	2.54397	1.81096	3.30592	1.06596	3.97664	4.05666	1.81298	5.78225	3.49522	3.32105	13.3724	2.83424	2.04767	2.74792	5.40795	0.758924	4.93178	32.7104	2.92662	3.28036	2.37141	4.23831	15.3081	4.80251	3.08731	2.46227	3.14997	1.05335	4.44525	7.15893	3.6455	3.77247	3.77779	3.78671	13.2248	4.23449	12.4711
LinJ.36.6560_TM.05_{5}	9.31296	1.9794	1.28396	3.58124	0.452753	3.47443	39.386	5.04995	8.49549	9.1063	3.65227	2.68377	4.64882	2.27432	3.65608	5.85274	0.744813	2.98318	7.06751	5.35055	2.998	41.0122	1.82165	1.60493	14.6405	2.98509	2.08191	5.02611	0.329806	2.10364	37.1185	3.86166	4.9418	7.84479	2.5865	2.6388	23.4769	3.27367	2.97236	35.8952	0.716215	4.01095	38.0125	4.13639	1.70887	39.9857	1.74298	1.89076	4.93274
LinJ.36.6560_TM.06_{6}	11.7667	4.15112	3.65985	5.42401	2.09698	1.30869	5.9938	2.78366	3.72377	9.11432	5.32771	3.48221	8.25848	4.08969	3.22504	22.2054	6.52558	1.69398	9.49349	3.67157	5.86399	7.96805	3.36286	3.66281	20.7952	5.57169	3.91588	9.28528	2.70614	0.468796	6.32295	3.7709	3.3542	13.8073	4.26027	3.04351	10.564	4.62569	6.22638	37.731	4.40887	1.9631	11.7038	2.80905	3.18113	7.1526	3.02001	5.32116	4.06424
LinJ.36.6560_TM.07_{7}	2.72534	3.39878	2.16512	2.48038	7.29434	5.10169	0.214472	3.59627	4.83405	6.48727	4.10758	5.00363	2.44061	3.57617	2.65539	4.02748	4.52636	3.58878	0.98097	39.9626	4.23484	7.66256	4.50485	3.36996	2.92396	4.42602	2.63664	2.67269	6.49812	9.12656	0.237214	2.22163	3.18063	5.87176	4.4274	5.27476	3.13768	3.96295	2.85147	4.44717	9.06254	3.55071	0.826554	4.20421	2.9424	7.44133	6.21584	2.8368	36.692
LinJ.36.6560_TM.08_{8}	8.60363	3.54557	3.3188	3.42357	3.53177	6.45157	40.2904	0.494425	3.86666	3.86401	4.51931	5.92351	11.0035	3.50258	4.8763	3.9779	3.89051	6.16104	7.30936	0.36804	3.91689	4.9687	4.13567	5.97941	9.2928	5.58607	6.10605	4.76541	3.43341	3.222	4.73992	0.12012	4.02241	5.35418	4.60868	5.39723	14.6651	4.52289	7.12849	36.2762	9.1823	5.54107	3.85611	0.289856	4.66107	5.97226	4.17737	5.19582	2.53019
LinJ.36.6560_TM.09_{9}	2.95638	2.82232	2.26802	2.8645	3.69338	5.46041	2.86513	5.03744	0.724974	6.19803	4.63189	3.03145	2.93233	3.22699	1.82486	2.868	3.61343	4.39559	3.8977	5.53078	17.4651	38.4947	3.70807	4.63356	3.21219	4.19154	2.23073	2.53683	3.74773	5.7642	3.53312	6.99664	0.623622	5.30376	3.17626	3.01911	2.82842	3.05668	2.59728	5.70399	3.2093	3.2633	5.73719	3.72889	5.11668	34.6085	4.65524	3.87022	38.0845
LinJ.36.6560_TM.10_{10}	2.85488	5.96762	3.04177	3.02987	4.61033	8.5923	8.23113	5.07942	3.7918	0.651545	2.44341	2.04842	3.04679	5.45919	38.2968	4.76382	6.04278	3.81469	4.6217	5.82471	2.86294	1.34026	3.54499	3.97478	3.82772	39.5139	2.91226	4.30929	5.11481	6.17863	5.89955	5.59886	4.52125	0.662323	1.87939	2.62511	2.76243	3.62109	3.51531	4.74797	5.44081	39.4185	4.09736	4.98298	3.33033	1.12968	3.79066	2.96565	5.43274
LinJ.36.6560_TM.11_{11}	3.91499	4.80282	3.56918	6.8027	3.77026	3.87986	39.4159	3.83036	5.4113	3.02859	0.654583	4.4577	3.23328	3.65104	5.24036	8.28151	3.67349	4.05753	7.44519	4.27778	3.03125	3.97139	0.472986	6.29429	4.65885	6.73804	3.64799	11.625	2.87623	3.17466	6.38777	3.65932	4.57733	3.093	0.246727	6.42596	4.46213	4.2368	5.41529	32.9193	4.20031	2.85807	6.34148	4.02432	3.46531	4.2032	0.804708	4.90254	3.93385
LinJ.36.6560_TM.12_{12}	2.72378	1.90739	2.64794	3.90525	2.85692	2.65147	6.56579	4.66823	3.26026	5.20441	4.3889	0.725851	2.74713	3.39997	3.07923	14.4086	4.08091	3.57575	9.91551	7.00431	4.41034	12.4064	3.50358	1.63231	3.36747	3.77663	2.05974	4.518	3.15383	3.18311	7.46171	5.63881	3.51119	4.06512	3.37229	0.285365	3.13729	3.42476	2.20272	37.8074	3.34347	4.5094	11.0798	4.22312	2.54905	9.72568	3.43061	2.12403	7.53751
LmxM.36.6300_TM.01_{1}	0.261679	3.8528	4.85802	1.57728	39.9056	5.93445	2.30075	14.1681	5.68931	3.22998	8.17228	3.28203	1.07293	2.89858	6.40012	1.36811	37.125	39.2392	3.9053	11.816	2.90612	3.48966	40.1155	4.12903	0.390756	2.99087	4.51255	1.60639	40.4909	39.6296	2.78069	7.55703	3.77861	2.45112	11.2164	4.95399	0.925592	2.37744	3.47413	1.43571	5.78186	35.0295	4.12458	11.7543	4.52111	3.73506	39.0992	5.50467	37.2445
LmxM.36.6300_TM.02_{2}	2.19791	0.454872	2.36426	3.19746	2.60007	4.18548	4.66351	4.02151	3.89014	8.65507	3.39755	3.03204	1.83436	0.917901	2.39482	2.0522	2.54089	4.61401	7.20885	4.75045	2.65469	41.9947	5.16496	1.97863	2.34299	0.482734	2.32821	2.25469	3.02546	4.13716	3.44081	3.30963	2.37947	6.31205	5.04466	3.09655	4.18234	1.04125	2.5675	1.95438	2.9413	3.07054	5.8955	3.13155	3.03665	42.3731	3.74547	2.28798	4.55378
LmxM.36.6300_TM.03_{3}	2.74837	1.84726	0.57778	3.04453	2.66717	2.94765	3.50304	5.25123	2.16108	4.14818	3.50604	1.03978	2.34166	2.79089	1.4347	4.35216	1.84877	2.63784	7.12408	6.10014	2.47295	39.8143	4.00318	1.55211	2.60687	2.83631	0.170802	3.42451	2.2137	4.56749	5.43723	6.13311	1.36296	3.36403	2.52516	1.8066	2.9404	3.34553	0.90431	6.47815	1.84354	3.44112	36.4143	3.75488	2.82261	8.26785	4.07143	1.23869	3.62135
LmxM.36.6300_TM.04_{4}	1.61305	1.94446	4.06417	1.1236	4.37304	9.63375	4.08439	4.16312	2.83264	3.4759	9.4835	4.34056	2.20341	2.09018	3.38591	0.981617	4.03653	4.47105	1.87435	6.04518	3.01162	3.16229	36.9832	3.09881	1.60863	2.50631	4.21821	0.72268	5.03163	37.2502	3.16427	3.43487	2.21061	3.28596	33.8042	3.9784	2.44817	2.0885	3.07027	0.823775	4.01515	8.52706	3.20855	3.69145	3.9461	3.63625	21.3275	3.70986	10.0372
LmxM.36.6300_TM.05_{5}	5.52567	2.08819	1.38929	3.07995	0.362103	3.47895	38.7387	4.32306	7.29391	7.0555	3.50732	2.94354	4.00633	2.00859	3.38136	5.8925	0.7573	3.34394	7.4396	4.80699	2.94524	40.5674	1.56391	1.57828	7.29438	2.93577	2.17727	4.43842	0.339838	2.33222	35.2211	3.5061	4.69195	6.17436	2.65751	2.64374	7.86096	2.7525	2.91069	35.9722	0.715256	3.94737	6.70902	3.67507	1.69352	39.8265	1.60827	1.84029	4.85643
LmxM.36.6300_TM.06_{6}	8.27197	3.23391	3.65985	6.04936	1.61319	1.50045	5.53797	2.95593	4.22591	8.08724	4.51667	3.63954	7.90261	3.45859	3.5383	17.061	3.95191	1.51319	7.88218	2.99099	5.37964	8.38405	2.89854	2.39526	16.8368	4.66542	4.00436	7.55466	1.93734	0.684044	6.35571	3.41208	3.24255	9.56967	3.57579	3.11478	10.8325	4.3671	6.03654	37.731	2.83832	1.65151	7.26163	3.15859	2.82863	7.02734	2.80658	4.05137	4.53122
LmxM.36.6300_TM.07_{7}	2.72534	3.39878	2.16512	2.48038	7.29434	5.10169	0.214472	3.59627	4.83405	6.48727	4.10758	5.00363	2.44061	3.57617	2.65539	4.02748	4.52636	3.58878	0.98097	39.9626	4.23484	7.66256	4.50485	3.36996	2.92396	4.42602	2.63664	2.67269	6.49812	9.12656	0.237214	2.22163	3.18063	5.87176	4.4274	5.27476	3.13768	3.96295	2.85147	4.44717	9.06254	3.55071	0.826554	4.20421	2.9424	7.44133	6.21584	2.8368	36.692
LmxM.36.6300_TM.08_{8}	8.60363	3.54557	3.3188	3.42357	3.53177	6.45157	40.2904	0.494425	3.86666	3.86401	4.51931	5.92351	11.0035	3.50258	4.8763	3.9779	3.89051	6.16104	7.30936	0.36804	3.91689	4.9687	4.13567	5.97941	9.2928	5.58607	6.10605	4.76541	3.43341	3.222	4.73992	0.12012	4.02241	5.35418	4.60868	5.39723	14.6651	4.52289	7.12849	36.2762	9.1823	5.54107	3.85611	0.289856	4.66107	5.97226	4.17737	5.19582	2.53019
LmxM.36.6300_TM.09_{9}	3.99972	3.02062	2.33473	3.97198	3.68068	5.41256	3.06478	5.16063	0.612424	6.34405	4.40366	3.16274	3.0808	3.70109	2.50168	3.22074	3.75286	4.72628	4.12643	6.09644	8.56572	39.9518	4.14508	4.97585	4.30332	4.16262	2.33458	3.13843	3.67902	5.75189	3.9151	7.73711	0.811761	5.32641	3.01075	3.17621	3.45784	3.26828	3.0463	6.34439	3.33404	2.88001	7.07559	4.54361	5.5906	36.6508	4.39166	4.00954	38.4062
LmxM.36.6300_TM.10_{10}	2.65861	7.3494	3.04177	2.80267	4.50794	8.79182	8.22241	5.34195	3.55799	0.618429	2.69954	2.01189	2.90907	5.70681	8.66269	5.1943	5.06187	4.2535	4.43381	5.17201	2.75614	1.33623	3.49975	3.41012	3.56546	39.7347	2.91226	4.02755	4.96668	6.20165	6.13026	4.90378	4.3076	0.632962	2.08102	2.58875	2.44503	3.82304	3.23322	4.74797	5.25004	39.4185	4.20125	5.20935	3.33033	1.12968	3.84594	2.82447	5.43274
LmxM.36.6300_TM.11_{11}	4.03446	4.78576	3.45978	6.91173	3.36061	4.34351	39.66	3.85978	5.4113	3.04122	0.686257	4.21171	3.58276	3.67936	5.03541	14.7557	3.24299	4.01987	7.25976	4.20858	2.90714	3.93607	0.523474	4.57623	4.74318	6.86828	3.49899	11.9154	2.70002	3.47411	33.7213	3.93553	4.59031	3.1056	0.302663	6.10877	4.69005	4.28413	5.18589	34.1387	3.53737	2.71693	6.52004	4.00907	3.34827	4.23581	0.776229	3.85665	3.99348
LmxM.36.6300_TM.12_{12}	2.81887	1.61964	2.56615	3.75351	2.47255	2.58099	6.76249	5.28158	3.44502	5.80888	4.91881	0.735425	2.74702	3.58738	2.658	16.5986	3.58029	3.43074	10.4927	6.98005	4.73229	15.792	3.77684	1.40345	3.37228	3.2455	2.00948	3.7943	2.70107	3.09292	7.65607	5.71196	3.19557	4.53089	3.78488	0.282556	2.88543	3.7211	2.35942	38.1876	3.02372	3.99549	11.056	4.67832	2.33384	11.3286	4.08216	1.85079	6.65658
LmjF.36.6300_TM.01_{1}	0.41732	2.48103	3.65942	1.96633	20.927	10.3528	2.26468	12.7424	5.11428	2.91661	4.87421	2.69183	0.745353	2.87516	3.59857	1.35854	14.1984	5.57389	3.35097	14.6326	2.90711	2.81131	7.81359	4.31176	0.750774	3.89822	3.47313	1.84971	38.0837	40.4029	2.5173	11.7951	3.63978	2.49161	5.35085	4.87895	1.026	2.87407	3.1267	1.29043	37.5512	36.5088	5.10379	9.96296	4.8341	3.40295	8.24846	4.89648	6.01252
LmjF.36.6300_TM.02_{2}	2.59907	0.362324	2.36426	3.19746	2.61947	5.21105	5.38631	4.29041	3.89014	7.80964	3.48332	3.21619	2.46712	0.840622	2.39482	2.25285	2.88935	4.3085	4.25657	4.36502	3.26144	41.548	4.9597	2.28653	2.34299	0.4332	2.49632	2.25265	3.09305	4.83846	3.31302	3.51805	2.36928	12.0765	5.01301	3.16711	5.23688	1.04125	2.5675	1.95438	3.28867	3.07054	5.8955	3.13155	2.92751	42.3731	3.925	2.64392	4.55378
LmjF.36.6300_TM.03_{3}	2.74837	1.84726	0.57778	3.04453	2.66717	2.94765	3.50304	5.25123	2.16108	4.14818	3.50604	1.03978	2.34166	2.79089	1.4347	4.35216	1.84877	2.63784	7.12408	6.10014	2.47295	39.8143	4.00318	1.55211	2.60687	2.83631	0.170802	3.42451	2.2137	4.56749	5.43723	6.13311	1.36296	3.36403	2.52516	1.8066	2.9404	3.34553	0.90431	6.47815	1.84354	3.44112	36.4143	3.75488	2.82261	8.26785	4.07143	1.23869	3.62135
LmjF.36.6300_TM.04_{4}	2.05399	2.07972	5.06984	1.112	4.13654	7.70897	3.51739	3.91374	3.18687	3.63631	8.31565	6.19353	2.5912	1.66247	3.33823	1.06983	3.84622	3.86736	1.72487	5.73363	3.4575	3.26215	13.9735	2.57879	2.04344	2.68307	5.30596	0.763775	4.84253	32.9589	2.96575	3.32871	2.36414	4.18841	15.6513	4.80604	3.07459	2.39386	3.13139	1.05779	4.33728	7.12153	3.66554	3.79563	3.74306	3.71918	13.2225	4.15132	12.1164
LmjF.36.6300_TM.05_{5}	9.31296	1.9794	1.28396	3.58124	0.452753	3.47443	39.386	5.04995	8.49549	9.1063	3.65227	2.68377	4.64882	2.27432	3.65608	5.85274	0.744813	2.98318	7.06751	5.35055	2.998	41.0122	1.82165	1.60493	14.6405	2.98509	2.08191	5.02611	0.329806	2.10364	37.1185	3.86166	4.9418	7.84479	2.5865	2.6388	23.4769	3.27367	2.97236	35.8952	0.716215	4.01095	38.0125	4.13639	1.70887	39.9857	1.74298	1.89076	4.93274
LmjF.36.6300_TM.06_{6}	14.2062	4.29187	3.68714	4.8984	2.4661	1.28876	6.63219	2.86054	4.31266	7.30729	5.68478	3.43983	10.049	5.45528	4.09907	35.6936	7.31142	1.6623	10.7842	3.2843	5.15259	6.53547	3.50387	3.62021	35.1752	6.10741	3.92772	9.30082	2.65637	0.431851	6.81191	3.26298	4.43133	10.0504	4.52128	2.96148	10.8397	5.28987	6.7117	39.1011	4.59507	2.08286	10.1005	2.49253	2.56183	5.92706	3.13656	5.63046	4.25553
LmjF.36.6300_TM.07_{7}	2.72534	3.39878	2.16512	2.48038	7.29434	5.10169	0.214472	3.59627	4.83405	6.48727	4.10758	5.00363	2.44061	3.57617	2.65539	4.02748	4.52636	3.58878	0.98097	39.9626	4.23484	7.66256	4.50485	3.36996	2.92396	4.42602	2.63664	2.67269	6.49812	9.12656	0.237214	2.22163	3.18063	5.87176	4.4274	5.27476	3.13768	3.96295	2.85147	4.44717	9.06254	3.55071	0.826554	4.20421	2.9424	7.44133	6.21584	2.8368	36.692
LmjF.36.6300_TM.08_{8}	8.34122	3.47745	3.26013	3.42357	3.49476	6.26986	?	0.491453	3.86666	3.97935	4.45339	5.81898	10.4716	3.4542	4.74352	3.88534	3.82655	5.9461	6.8582	0.365333	3.99606	5.12887	4.07687	5.85449	9.09448	5.43386	5.88514	4.87933	3.39763	3.18758	4.60376	0.182046	3.97322	5.51391	4.53075	5.30778	14.6572	4.52289	6.9012	35.7517	8.70788	5.54107	3.85611	0.289856	4.73113	6.16544	4.10326	5.08304	2.53019
LmjF.36.6300_TM.09_{9}	3.22899	2.46371	1.97702	3.13318	3.50622	5.34311	2.83714	4.63837	0.747508	6.03269	4.74555	3.24891	2.7223	3.0409	1.69608	3.19171	3.3898	4.14002	3.44969	5.13318	13.6922	38.931	3.85608	4.38215	3.52291	3.91739	1.98169	2.73906	3.51001	5.52057	3.27771	6.5619	0.708696	5.09548	3.1004	2.9878	3.03734	2.7641	2.71085	6.53389	2.97809	3.05922	5.28454	3.38075	4.98694	35.6164	4.77622	3.58496	38.3967
LmjF.36.6300_TM.10_{10}	2.85488	5.96762	3.04177	3.02987	4.61033	8.5923	8.23113	5.07942	3.7918	0.651545	2.44341	2.04842	3.04679	5.45919	38.2968	4.76382	6.04278	3.81469	4.6217	5.82471	2.86294	1.34026	3.54499	3.97478	3.82772	39.5139	2.91226	4.30929	5.11481	6.17863	5.89955	5.59886	4.52125	0.662323	1.87939	2.62511	2.76243	3.62109	3.51531	4.74797	5.44081	39.4185	4.09736	4.98298	3.33033	1.12968	3.79066	2.96565	5.43274
LmjF.36.6300_TM.11_{11}	3.91499	4.80282	3.56918	6.8027	3.77026	3.87986	39.4159	3.83036	5.4113	3.02859	0.654583	4.4577	3.23328	3.65104	5.24036	8.28151	3.67349	4.05753	7.44519	4.27778	3.03125	3.97139	0.472986	6.29429	4.65885	6.73804	3.64799	11.625	2.87623	3.17466	6.38777	3.65932	4.57733	3.093	0.246727	6.42596	4.46213	4.2368	5.41529	32.9193	4.20031	2.85807	6.34148	4.02432	3.46531	4.2032	0.804708	4.90254	3.93385
LmjF.36.6300_TM.12_{12}	2.67831	1.67115	2.55276	4.67586	3.00299	2.4545	6.14816	5.78494	3.5722	5.00914	5.71232	0.725999	3.19746	3.53405	2.63684	15.0149	4.38174	3.4009	15.2526	9.97603	4.69291	14.5052	4.24663	1.50971	3.29522	3.56902	1.89203	4.29524	3.3391	3.42332	6.94006	7.37082	3.32308	3.67681	4.14205	0.292313	3.56645	4.69564	2.4326	37.9522	3.54568	4.38248	32.6389	5.23872	2.71902	10.8425	4.2927	1.97895	6.15949
LbrM.35.6490_TM.01_{1}	0.438666	2.92414	3.16101	1.93327	12.0017	9.88092	2.58696	10.1762	4.05009	3.01584	4.55137	2.53383	1.07878	2.74225	3.64249	1.49683	22.0222	6.52213	3.47754	13.3946	2.51688	2.8021	6.83671	3.50737	0.562548	4.54762	3.11956	1.95913	36.5548	39.0203	2.83054	11.0405	3.17304	2.39103	4.9484	4.12764	0.894004	2.30502	2.97847	1.54384	39.0963	36.5471	3.26309	7.60816	4.05793	3.26577	8.58945	4.15573	5.44368
LbrM.35.6490_TM.02_{2}	2.79958	0.369692	2.52823	3.4206	2.54482	5.27773	5.47769	4.4566	3.83812	9.33121	3.49804	3.41656	2.66717	0.82482	2.30294	2.19017	3.08889	4.49981	4.32189	4.54056	3.49272	41.6195	5.03948	2.51898	2.57075	0.441008	2.75014	2.42811	3.23916	4.97469	3.3289	3.5449	2.30379	37.5007	5.09387	3.3673	5.39311	1.01525	2.71791	1.89094	3.49893	3.06151	6.0463	3.36243	3.10926	42.4324	3.96313	2.80107	4.59629
LbrM.35.6490_TM.03_{3}	2.94729	1.90359	0.661538	3.45884	2.68601	3.49377	3.616	5.11546	2.35533	5.7921	3.15983	0.903207	2.41592	3.16162	1.34233	4.64437	2.49126	2.94418	7.59394	4.36638	2.59303	6.99013	4.57846	1.50977	2.84078	2.95095	0.173343	3.78311	2.84654	4.78861	5.75418	5.95383	1.41607	4.00935	2.99889	1.59292	3.0607	3.93247	0.813588	7.24138	2.50447	3.83419	33.3365	3.69857	3.046	5.49996	4.69868	1.22343	3.14759
LbrM.35.6490_TM.04_{4}	1.95805	1.9359	4.40911	1.05488	4.392	8.10249	3.34887	3.46833	3.0357	3.35929	9.02741	5.38826	2.31978	1.89435	2.99349	1.01843	4.12125	4.2646	1.62869	4.94476	3.81533	3.03323	34.966	3.02234	1.94321	2.51371	4.56916	0.728875	5.07315	33.4325	2.6746	2.84912	2.24778	3.88143	20.2772	4.98083	2.93343	2.2522	3.00437	1.00068	4.58824	7.28384	3.33922	3.3562	4.10049	3.38629	14.3637	3.68427	9.45622
LbrM.35.6490_TM.05_{5}	6.11308	2.40266	1.07909	3.20851	0.358918	3.6149	39.0976	4.18898	6.63287	7.47126	3.44023	2.8209	4.26635	2.23777	3.27824	6.25477	0.658739	3.42211	7.88254	4.67828	3.07869	40.701	1.80554	1.59487	8.08417	3.00887	1.72754	4.55779	0.274251	2.27769	36.258	3.41249	4.43784	6.36447	2.79357	2.52012	9.09635	2.96201	2.72394	35.4686	0.607918	4.12849	7.5947	3.55861	1.82791	40.0271	1.8868	1.85853	4.68699
LbrM.35.6490_TM.06_{6}	18.5041	4.61844	4.21386	4.96708	2.12096	1.21944	6.25771	3.05521	4.5633	10.2939	5.14107	3.38409	9.14137	3.9589	2.85001	19.3461	6.08292	1.58294	11.4348	3.5185	5.66396	6.7403	3.17073	3.04035	20.1092	5.10648	4.51534	8.28865	2.75447	0.403119	6.51837	3.13259	4.00311	33.7529	4.02579	2.9379	11.5828	4.33899	6.31021	37.7426	4.40887	1.77496	12.6306	3.11875	2.94824	6.13845	2.83492	4.82648	3.78656
LbrM.35.6490_TM.07_{7}	3.01444	4.58398	2.60675	2.57482	11.4418	4.74802	0.397192	4.07412	4.83405	5.67824	4.31885	5.46926	2.54963	4.14133	2.83914	5.03342	7.51745	4.57954	1.28496	39.664	5.06823	6.23294	5.26737	4.41298	3.2335	5.44888	2.89901	2.96315	14.175	6.36092	0.418464	2.03212	3.56773	5.51225	4.75994	5.76405	3.20183	3.71397	3.05946	3.95693	5.30137	3.74484	0.838052	12.0354	3.99238	6.01872	6.84383	3.80634	35.103
LbrM.35.6490_TM.08_{8}	8.60363	3.54557	3.3188	3.42357	3.53177	6.45157	40.2904	0.494425	3.86666	3.86401	4.51931	5.92351	11.0035	3.50258	4.8763	3.9779	3.89051	6.16104	7.30936	0.36804	3.91689	4.9687	4.13567	5.97941	9.2928	5.58607	6.10605	4.76541	3.43341	3.222	4.73992	0.12012	4.02241	5.35418	4.60868	5.39723	14.6651	4.52289	7.12849	36.2762	9.1823	5.54107	3.85611	0.289856	4.66107	5.97226	4.17737	5.19582	2.53019
LbrM.35.6490_TM.09_{9}	3.56513	2.70612	2.04096	3.44958	3.86727	5.94963	3.15033	5.42326	0.542539	6.72947	4.99999	3.47896	3.06636	2.86097	1.94158	3.70407	3.61361	4.65739	4.09133	6.17705	6.4556	40.3154	4.13616	4.91488	3.89335	4.30729	2.08213	2.89072	3.76895	6.01897	3.66991	8.15251	0.776995	5.64002	3.32236	3.18931	3.27637	2.622	2.98772	7.10314	3.23862	2.80282	6.31832	4.08444	5.68806	38.8865	5.05216	3.87093	38.1838
LbrM.35.6490_TM.10_{10}	3.08427	4.87002	3.04177	3.02987	5.15507	7.87363	6.66687	5.07942	3.7918	0.651545	2.39437	2.18897	3.12191	5.45919	38.2968	5.42871	7.15509	3.46464	4.28902	5.61716	3.20415	1.25304	3.43916	5.58904	3.82772	39.1456	2.91226	4.30929	5.88043	5.65505	5.33123	5.33103	4.52125	0.716761	1.81414	2.84697	2.9401	3.62109	3.51531	4.74797	6.43295	39.4185	4.09736	4.98298	3.75245	1.12968	3.79066	3.39468	5.43274
LbrM.35.6490_TM.11_{11}	3.11259	11.6402	4.07225	6.91173	4.88211	5.18715	39.0327	4.21553	5.4113	2.65836	0.742189	4.97586	3.55856	5.24593	6.63199	5.97132	4.91476	4.15245	6.68253	4.53148	2.40832	3.35508	0.717903	8.79835	3.68165	13.9592	4.04	13.1949	3.82142	3.90891	36.53	3.17537	5.18387	2.73296	0.349204	7.73463	4.32868	4.53862	7.25649	37.1958	5.97455	2.84369	6.52004	4.42617	2.72812	3.54926	0.996007	5.9048	3.99348
LbrM.35.6490_TM.12_{12}	2.96234	1.96144	2.34502	4.21647	2.77483	2.543	6.67693	5.00001	3.43434	5.42094	4.72316	0.617421	2.88439	3.57927	2.90879	19.7733	3.6477	3.3363	10.2001	7.80528	4.39087	15.1012	3.75944	1.43557	3.64932	3.56657	1.82361	4.07207	2.95263	2.91722	7.5543	6.12213	3.31949	4.15788	3.64001	0.212954	3.266	3.71005	2.3693	38.4672	3.01476	4.15248	11.4276	4.60586	2.30909	10.9561	3.72725	1.91432	6.51361
LinJ.36.6550_TM.01_{1}	0.3213	3.29775	3.65942	1.82694	34.5991	7.73924	2.39625	11.5687	6.15085	2.80845	4.54212	2.69405	0.795379	2.76111	4.03224	1.34164	35.0416	7.56916	4.01681	17.7805	2.25452	3.04128	10.471	4.61877	0.519281	4.20447	3.63944	1.81267	39.2369	39.0366	2.42487	10.9532	4.05218	2.24468	4.95796	4.53807	0.769839	2.46748	3.02353	1.29043	39.6424	36.5088	3.39618	8.74417	4.53875	3.40295	12.2899	5.12885	6.01252
LinJ.36.6550_TM.02_{2}	2.59907	0.362324	2.36426	3.19746	2.61947	5.21105	5.38631	4.29041	3.89014	7.80964	3.48332	3.21619	2.46712	0.840622	2.39482	2.25285	2.88935	4.3085	4.25657	4.36502	3.26144	41.548	4.9597	2.28653	2.34299	0.4332	2.49632	2.25265	3.09305	4.83846	3.31302	3.51805	2.36928	12.0765	5.01301	3.16711	5.23688	1.04125	2.5675	1.95438	3.28867	3.07054	5.8955	3.13155	2.92751	42.3731	3.925	2.64392	4.55378
LinJ.36.6550_TM.03_{3}	2.74837	1.84726	0.57778	3.04453	2.66717	2.94765	3.50304	5.25123	2.16108	4.14818	3.50604	1.03978	2.34166	2.79089	1.4347	4.35216	1.84877	2.63784	7.12408	6.10014	2.47295	39.8143	4.00318	1.55211	2.60687	2.83631	0.170802	3.42451	2.2137	4.56749	5.43723	6.13311	1.36296	3.36403	2.52516	1.8066	2.9404	3.34553	0.90431	6.47815	1.84354	3.44112	36.4143	3.75488	2.82261	8.26785	4.07143	1.23869	3.62135
LinJ.36.6550_TM.04_{4}	2.0581	2.17279	5.16338	1.10815	4.25075	7.67709	3.62842	3.89557	3.20923	3.69408	8.3082	6.30507	2.54397	1.81096	3.30592	1.06596	3.97664	4.05666	1.81298	5.78225	3.49522	3.32105	13.3724	2.83424	2.04767	2.74792	5.40795	0.758924	4.93178	32.7104	2.92662	3.28036	2.37141	4.23831	15.3081	4.80251	3.08731	2.46227	3.14997	1.05335	4.44525	7.15893	3.6455	3.77247	3.77779	3.78671	13.2248	4.23449	12.4711
LinJ.36.6550_TM.05_{5}	9.31296	1.9794	1.28396	3.58124	0.452753	3.47443	39.386	5.04995	8.49549	9.1063	3.65227	2.68377	4.64882	2.27432	3.65608	5.85274	0.744813	2.98318	7.06751	5.35055	2.998	41.0122	1.82165	1.60493	14.6405	2.98509	2.08191	5.02611	0.329806	2.10364	37.1185	3.86166	4.9418	7.84479	2.5865	2.6388	23.4769	3.27367	2.97236	35.8952	0.716215	4.01095	38.0125	4.13639	1.70887	39.9857	1.74298	1.89076	4.93274
LinJ.36.6550_TM.06_{6}	11.7667	4.15112	3.65985	5.42401	2.09698	1.30869	5.9938	2.78366	3.72377	9.11432	5.32771	3.48221	8.25848	4.08969	3.22504	22.2054	6.52558	1.69398	9.49349	3.67157	5.86399	7.96805	3.36286	3.66281	20.7952	5.57169	3.91588	9.28528	2.70614	0.468796	6.32295	3.7709	3.3542	13.8073	4.26027	3.04351	10.564	4.62569	6.22638	37.731	4.40887	1.9631	11.7038	2.80905	3.18113	7.1526	3.02001	5.32116	4.06424
LinJ.36.6550_TM.07_{7}	2.72534	3.39878	2.16512	2.48038	7.29434	5.10169	0.214472	3.59627	4.83405	6.48727	4.10758	5.00363	2.44061	3.57617	2.65539	4.02748	4.52636	3.58878	0.98097	39.9626	4.23484	7.66256	4.50485	3.36996	2.92396	4.42602	2.63664	2.67269	6.49812	9.12656	0.237214	2.22163	3.18063	5.87176	4.4274	5.27476	3.13768	3.96295	2.85147	4.44717	9.06254	3.55071	0.826554	4.20421	2.9424	7.44133	6.21584	2.8368	36.692
LinJ.36.6550_TM.08_{8}	7.23068	3.86914	3.3188	3.42357	3.78436	5.41983	40.4326	0.447086	3.86666	3.72017	4.2881	5.67376	10.0973	3.7008	4.8763	5.67359	4.24462	39.7593	18.9396	0.386287	3.52718	4.80982	3.90593	5.84002	9.2928	6.86751	5.59646	6.16106	3.9222	2.87745	4.6482	0.125199	4.72953	5.2107	4.34176	5.2025	13.8261	4.52289	7.12849	36.2762	19.2663	5.54107	3.85611	0.289856	5.04078	5.97226	3.89167	4.92404	2.53019
LinJ.36.6550_TM.09_{9}	2.95638	2.82232	2.26802	2.8645	3.69338	5.46041	2.86513	5.03744	0.724974	6.19803	4.63189	3.03145	2.93233	3.22699	1.82486	2.868	3.61343	4.39559	3.8977	5.53078	17.4651	38.4947	3.70807	4.63356	3.21219	4.19154	2.23073	2.53683	3.74773	5.7642	3.53312	6.99664	0.623622	5.30376	3.17626	3.01911	2.82842	3.05668	2.59728	5.70399	3.2093	3.2633	5.73719	3.72889	5.11668	34.6085	4.65524	3.87022	38.0845
LinJ.36.6550_TM.10_{10}	2.85488	5.96762	3.04177	3.02987	4.61033	8.5923	8.23113	5.07942	3.7918	0.651545	2.44341	2.04842	3.04679	5.45919	38.2968	4.76382	6.04278	3.81469	4.6217	5.82471	2.86294	1.34026	3.54499	3.97478	3.82772	39.5139	2.91226	4.30929	5.11481	6.17863	5.89955	5.59886	4.52125	0.662323	1.87939	2.62511	2.76243	3.62109	3.51531	4.74797	5.44081	39.4185	4.09736	4.98298	3.33033	1.12968	3.79066	2.96565	5.43274
LinJ.36.6550_TM.11_{11}	3.91499	4.80282	3.56918	6.8027	3.77026	3.87986	39.4159	3.83036	5.4113	3.02859	0.654583	4.4577	3.23328	3.65104	5.24036	8.28151	3.67349	4.05753	7.44519	4.27778	3.03125	3.97139	0.472986	6.29429	4.65885	6.73804	3.64799	11.625	2.87623	3.17466	6.38777	3.65932	4.57733	3.093	0.246727	6.42596	4.46213	4.2368	5.41529	32.9193	4.20031	2.85807	6.34148	4.02432	3.46531	4.2032	0.804708	4.90254	3.93385
LinJ.36.6550_TM.12_{12}	2.72378	1.90739	2.64794	3.90525	2.85692	2.65147	6.56579	4.66823	3.26026	5.20441	4.3889	0.725851	2.74713	3.39997	3.07923	14.4086	4.08091	3.57575	9.91551	7.00431	4.41034	12.4064	3.50358	1.63231	3.36747	3.77663	2.05974	4.518	3.15383	3.18311	7.46171	5.63881	3.51119	4.06512	3.37229	0.285365	3.13729	3.42476	2.20272	37.8074	3.34347	4.5094	11.0798	4.22312	2.54905	9.72568	3.43061	2.12403	7.53751
LmjF.36.6290_TM.01_{1}	0.242495	3.29775	4.23271	1.45489	40.427	5.38875	2.454	14.9647	5.68931	3.27257	7.64428	2.76799	0.946565	2.77625	5.75566	1.24969	39.1503	37.4686	4.01681	15.9509	2.47309	3.58042	40.125	4.61877	0.358608	2.92067	4.15547	1.5238	40.4985	39.0735	2.49082	9.75947	3.52714	2.4304	9.95564	4.06452	0.877485	2.34799	3.22746	1.38451	41.0302	27.3821	3.89849	11.2187	3.92283	3.84571	39.3587	7.11806	38.0842
LmjF.36.6290_TM.02_{2}	2.44726	0.415463	2.36426	3.19746	2.49214	4.63251	4.9454	4.29041	3.89014	7.80964	3.5456	3.17209	2.04203	0.840622	2.39482	2.06278	2.6897	4.17734	5.95027	4.34096	2.89019	41.8402	5.35755	1.9753	2.34299	0.44946	2.49632	2.25265	2.95189	4.50305	3.71749	3.18198	2.36928	5.87386	5.21879	3.12295	4.69173	1.04125	2.5675	1.95438	3.08519	3.07054	5.8955	3.13155	2.77331	42.3731	3.925	2.36314	4.55378
LmjF.36.6290_TM.03_{3}	2.89799	1.84726	0.57778	2.87485	2.8093	3.18791	3.60729	4.91269	2.12425	4.22724	3.62995	1.12075	2.34166	2.99434	1.26332	4.14075	1.84877	2.78724	7.12408	6.10014	2.42137	39.7488	4.12568	1.55211	2.76199	2.97988	0.170802	3.25603	2.33991	4.77976	5.56027	6.13311	1.38486	3.45636	2.63581	1.87809	2.78246	3.6274	0.928672	6.47815	1.84354	3.60582	36.6154	3.54425	2.9497	7.68621	4.28996	1.23869	3.8539
LmjF.36.6290_TM.04_{4}	1.87782	2.24005	5.06984	1.04363	3.63311	8.64917	3.87824	4.15913	3.20718	3.63631	8.15703	5.21582	2.58825	1.6547	3.33823	0.981669	3.37705	4.45063	1.85838	5.98284	3.05864	3.20472	16.4967	2.31819	1.9086	2.82482	5.30596	0.703034	4.19834	35.1184	3.12566	3.62391	2.33564	3.82305	15.5364	4.17401	2.7731	2.37784	3.45185	1.05779	3.78469	7.12153	3.39418	3.79563	3.24435	3.71918	13.447	3.60568	12.1164
LmjF.36.6290_TM.05_{5}	5.7153	2.19655	1.28396	3.1272	0.36459	3.44588	38.9362	4.39053	7.26089	7.30288	3.56955	2.90166	4.07002	2.02932	3.42928	5.85556	0.762101	3.26312	7.30972	4.88124	3.02451	40.6732	1.65521	1.59253	7.68438	3.0087	2.08191	4.50899	0.341982	2.3567	35.8207	3.54557	4.64795	6.30777	2.59105	2.59084	8.24035	2.84813	2.84407	35.8952	0.716215	4.01095	6.51078	3.72625	1.70887	39.9857	1.71308	1.8558	4.93274
LmjF.36.6290_TM.06_{6}	8.19408	3.24148	3.68714	5.65943	1.87499	1.47405	5.94876	3.03843	4.83338	6.56051	4.79558	3.61048	9.66158	4.33534	4.42937	36.2804	4.02793	1.47774	8.80787	2.60901	4.59231	6.75243	3.00975	2.16413	26.6722	4.90567	4.0371	7.0613	1.87696	0.629553	7.08604	2.8468	4.14304	7.56612	3.77185	3.03084	11.1927	4.89687	6.49009	39.1011	2.78084	1.73339	6.6026	2.86001	2.28267	5.83509	2.90588	4.1413	4.70756
LmjF.36.6290_TM.07_{7}	2.72534	3.39878	2.16512	2.48038	7.29434	5.10169	0.214472	3.59627	4.83405	6.48727	4.10758	5.00363	2.44061	3.57617	2.65539	4.02748	4.52636	3.58878	0.98097	39.9626	4.23484	7.66256	4.50485	3.36996	2.92396	4.42602	2.63664	2.67269	6.49812	9.12656	0.237214	2.22163	3.18063	5.87176	4.4274	5.27476	3.13768	3.96295	2.85147	4.44717	9.06254	3.55071	0.826554	4.20421	2.9424	7.44133	6.21584	2.8368	36.692
LmjF.36.6290_TM.08_{8}	8.34122	3.47745	3.26013	3.42357	3.49476	6.26986	?	0.491453	3.86666	3.97935	4.45339	5.81898	10.4716	3.4542	4.74352	3.88534	3.82655	5.9461	6.8582	0.365333	3.99606	5.12887	4.07687	5.85449	9.09448	5.43386	5.88514	4.87933	3.39763	3.18758	4.60376	0.182046	3.97322	5.51391	4.53075	5.30778	14.6572	4.52289	6.9012	35.7517	8.70788	5.54107	3.85611	0.289856	4.73113	6.16544	4.10326	5.08304	2.53019
LmjF.36.6290_TM.09_{9}	4.11453	2.46371	1.97702	4.08487	3.22814	4.91205	2.94286	4.35137	0.763404	5.97276	4.52162	3.24891	2.7223	3.19732	2.08328	3.22585	3.3898	4.14002	3.44969	5.13318	6.36361	39.7776	4.28841	4.38215	4.41295	3.64334	1.98169	3.25149	3.30726	5.23127	3.46392	6.5619	0.811224	4.95877	2.93842	3.01567	3.55628	2.63456	3.12346	6.53389	2.97809	3.05922	5.99942	3.67062	4.98694	35.6164	4.50939	3.58496	38.3967
LmjF.36.6290_TM.10_{10}	2.65861	7.3494	3.04177	2.80267	4.50794	8.79182	8.22241	5.34195	3.55799	0.618429	2.69954	2.01189	2.90907	5.70681	8.66269	5.1943	5.06187	4.2535	4.43381	5.17201	2.75614	1.33623	3.49975	3.41012	3.56546	39.7347	2.91226	4.02755	4.96668	6.20165	6.13026	4.90378	4.3076	0.632962	2.08102	2.58875	2.44503	3.82304	3.23322	4.74797	5.25004	39.4185	4.20125	5.20935	3.33033	1.12968	3.84594	2.82447	5.43274
LmjF.36.6290_TM.11_{11}	3.91499	4.63322	3.56918	6.8027	3.31031	4.32502	39.8125	3.83036	5.4113	3.02859	0.654583	4.36174	3.53641	3.65104	5.24036	13.8767	3.18615	4.17048	7.10551	4.17005	3.03125	3.90847	0.455716	4.80166	4.65885	6.73804	3.64799	11.625	2.54529	3.4504	33.0354	3.955	4.57733	3.093	0.246727	6.25977	4.72559	4.2368	5.41529	32.9193	3.54392	2.85807	6.34148	4.02432	3.46531	4.2032	0.804708	4.01211	3.93385
LmjF.36.6290_TM.12_{12}	2.67831	1.74518	2.55276	4.67586	3.00299	2.4545	6.14816	5.78494	3.5722	5.00914	5.71232	0.784842	2.89563	3.53405	2.63684	15.0149	3.99752	3.55244	16.6138	8.59985	4.69291	14.5052	4.24663	1.40438	3.29522	3.56902	1.89203	4.29524	3.3391	3.42332	6.94006	6.73388	3.32308	3.67681	4.14205	0.310829	3.29833	4.69564	2.4326	37.9522	3.54568	4.38248	32.6389	5.23872	2.71902	10.8425	4.2927	1.86202	6.15949
LmxM.36.6290_TM.01_{1}	0.404809	2.19878	3.58465	2.05598	15.8211	8.46668	2.31519	12.0929	5.11428	2.92747	4.62861	2.52884	0.639734	2.7277	3.46345	1.29676	11.6528	5.68393	3.10253	14.2663	3.72953	2.82418	7.27261	4.0139	0.7762	3.61895	3.3012	1.82719	37.9383	40.306	2.45719	12.4948	3.52377	2.50721	5.21235	4.56152	1.01067	2.86753	3.0093	1.32546	4.89976	37.8308	5.42328	10.5633	5.80517	3.39895	7.88982	4.63688	6.30434
LmxM.36.6290_TM.02_{2}	2.59907	0.362324	2.36426	3.19746	2.61947	5.21105	5.38631	4.29041	3.89014	7.80964	3.48332	3.21619	2.46712	0.840622	2.39482	2.25285	2.88935	4.3085	4.25657	4.36502	3.26144	41.548	4.9597	2.28653	2.34299	0.4332	2.49632	2.25265	3.09305	4.83846	3.31302	3.51805	2.36928	12.0765	5.01301	3.16711	5.23688	1.04125	2.5675	1.95438	3.28867	3.07054	5.8955	3.13155	2.92751	42.3731	3.925	2.64392	4.55378
LmxM.36.6290_TM.03_{3}	2.74837	1.84726	0.57778	3.04453	2.66717	2.94765	3.50304	5.25123	2.16108	4.14818	3.50604	1.03978	2.34166	2.79089	1.4347	4.35216	1.84877	2.63784	7.12408	6.10014	2.47295	39.8143	4.00318	1.55211	2.60687	2.83631	0.170802	3.42451	2.2137	4.56749	5.43723	6.13311	1.36296	3.36403	2.52516	1.8066	2.9404	3.34553	0.90431	6.47815	1.84354	3.44112	36.4143	3.75488	2.82261	8.26785	4.07143	1.23869	3.62135
LmxM.36.6290_TM.04_{4}	1.76815	1.80749	4.06417	1.18818	4.8932	8.44228	3.72999	3.88909	2.83917	3.4759	9.68462	5.14218	2.18044	2.08494	3.38591	1.06383	4.54963	3.94954	1.74821	5.7654	3.41051	3.21657	36.9503	3.52139	1.74391	2.38128	4.21821	0.782094	5.83534	36.6114	2.99818	3.08322	2.24335	3.57984	33.5885	4.69064	2.72836	2.11695	2.74151	0.823775	4.51752	8.52706	3.46399	3.69145	4.55056	3.63625	19.2756	4.25061	10.0372
LmxM.36.6290_TM.05_{5}	8.46282	1.86455	1.38929	3.52307	0.449674	3.50554	39.2259	4.96291	8.53993	8.66091	3.59505	2.73506	4.58002	2.25103	3.60451	5.88525	0.739744	3.06905	7.18706	5.24703	2.9218	40.9235	1.73451	1.58934	13.6851	2.91465	2.17727	4.93674	0.3278	2.08465	36.7695	3.8106	4.98784	7.60274	2.65016	2.69054	19.9944	3.1894	3.02848	35.9722	0.715256	3.94737	37.5153	4.07449	1.69352	39.8265	1.64349	1.87365	4.85643
LmxM.36.6290_TM.06_{6}	11.7667	4.15112	3.65985	5.42401	2.09698	1.30869	5.9938	2.78366	3.72377	9.11432	5.32771	3.48221	8.25848	4.08969	3.22504	22.2054	6.52558	1.69398	9.49349	3.67157	5.86399	7.96805	3.36286	3.66281	20.7952	5.57169	3.91588	9.28528	2.70614	0.468796	6.32295	3.7709	3.3542	13.8073	4.26027	3.04351	10.564	4.62569	6.22638	37.731	4.40887	1.9631	11.7038	2.80905	3.18113	7.1526	3.02001	5.32116	4.06424
LmxM.36.6290_TM.07_{7}	2.72534	3.39878	2.16512	2.48038	7.29434	5.10169	0.214472	3.59627	4.83405	6.48727	4.10758	5.00363	2.44061	3.57617	2.65539	4.02748	4.52636	3.58878	0.98097	39.9626	4.23484	7.66256	4.50485	3.36996	2.92396	4.42602	2.63664	2.67269	6.49812	9.12656	0.237214	2.22163	3.18063	5.87176	4.4274	5.27476	3.13768	3.96295	2.85147	4.44717	9.06254	3.55071	0.826554	4.20421	2.9424	7.44133	6.21584	2.8368	36.692
LmxM.36.6290_TM.08_{8}	8.60363	3.54557	3.3188	3.42357	3.53177	6.45157	40.2904	0.494425	3.86666	3.86401	4.51931	5.92351	11.0035	3.50258	4.8763	3.9779	3.89051	6.16104	7.30936	0.36804	3.91689	4.9687	4.13567	5.97941	9.2928	5.58607	6.10605	4.76541	3.43341	3.222	4.73992	0.12012	4.02241	5.35418	4.60868	5.39723	14.6651	4.52289	7.12849	36.2762	9.1823	5.54107	3.85611	0.289856	4.66107	5.97226	4.17737	5.19582	2.53019
LmxM.36.6290_TM.09_{9}	3.11774	3.02062	2.33473	3.01976	3.9625	5.87339	2.94179	5.38302	0.616796	6.37584	4.64097	3.16274	3.0808	3.49789	2.01024	3.1871	3.75286	4.72628	4.12643	6.09644	16.8199	39.1934	3.70588	4.97585	3.411	4.45659	2.33458	2.64139	3.90543	6.05521	3.65707	7.73711	0.709179	5.43161	3.17251	3.1377	2.94671	3.34437	2.65697	6.34439	3.33404	2.88001	6.22297	4.06069	5.5906	36.6508	4.66519	4.00954	38.4062
LmxM.36.6290_TM.10_{10}	2.66192	5.96762	2.86548	3.18305	4.56218	8.13378	7.99831	4.67608	3.61292	0.569882	2.42051	1.85756	3.0337	5.51715	38.696	4.79446	6.27189	3.45465	4.6217	5.36643	2.83144	1.35084	3.5076	3.97478	3.79379	39.7338	2.74164	4.59163	5.04898	5.7165	5.80279	5.59886	4.34375	0.587588	1.86423	2.3982	2.95985	3.57166	3.19775	4.79088	5.44081	39.4296	4.04634	4.5798	3.28559	1.1401	3.74904	3.13885	5.59209
LmxM.36.6290_TM.11_{11}	4.03446	4.96019	3.45978	6.91173	3.82031	3.90357	39.2529	3.85978	5.4113	3.04122	0.686257	4.30432	3.28439	3.67936	5.03541	8.44143	3.73034	3.90329	7.61359	4.31946	2.90714	4.0007	0.544048	6.04702	4.74318	6.86828	3.49899	11.9154	3.03264	3.20002	6.71602	3.62743	4.59031	3.1056	0.302663	6.27422	4.41838	4.28413	5.18589	34.1387	4.19545	2.71693	6.52004	4.00907	3.34827	4.23581	0.776229	4.70866	3.99348
LmxM.36.6290_TM.12_{12}	3.04783	1.57108	2.56615	4.27512	2.47255	2.58099	6.76249	5.0723	3.3803	5.5835	4.76956	0.681233	3.01254	3.52334	2.81918	16.5986	3.87778	3.29992	10.3702	7.71526	4.41996	15.792	3.77684	1.50718	3.70616	3.03088	2.00948	4.24672	2.70107	3.09292	7.65607	6.16472	3.40396	4.30531	3.6557	0.266428	3.32415	3.62186	2.46623	38.1876	3.02372	3.99549	11.604	4.6117	2.33384	11.3286	3.74658	1.96379	6.65658
LmjF.36.6280_TM.01_{1}	0.242495	3.74394	4.23271	1.45489	40.427	5.38875	2.454	14.9647	5.68931	3.27257	7.64428	3.18062	0.950617	2.77625	5.75566	1.24969	38.2703	38.1951	4.16063	12.2951	2.47309	3.58042	40.125	3.98454	0.358608	2.92067	4.15547	1.5238	40.4985	39.0735	2.49082	7.2279	3.52714	2.4304	9.95564	4.76627	0.887137	2.34799	3.22746	1.38451	41.0302	27.3821	3.89849	11.2187	3.92283	3.84571	39.3587	5.3318	38.0842
LmjF.36.6280_TM.02_{2}	2.44726	0.415463	2.36426	3.19746	2.49214	4.63251	4.9454	4.29041	3.89014	7.80964	3.5456	3.17209	2.04203	0.840622	2.39482	2.06278	2.6897	4.17734	5.95027	4.34096	2.89019	41.8402	5.35755	1.9753	2.34299	0.44946	2.49632	2.25265	2.95189	4.50305	3.71749	3.18198	2.36928	5.87386	5.21879	3.12295	4.69173	1.04125	2.5675	1.95438	3.08519	3.07054	5.8955	3.13155	2.77331	42.3731	3.925	2.36314	4.55378
LmjF.36.6280_TM.03_{3}	2.76614	1.84726	0.545276	2.74027	2.71146	2.75723	3.58642	6.40593	2.39427	4.05168	3.29528	0.944417	2.22664	2.65064	1.26328	4.25028	1.70038	2.50605	7.12408	7.66092	2.27612	38.9866	3.79158	1.55211	2.66323	2.53473	0.183398	3.17509	2.2447	4.48656	5.62848	6.13311	1.54346	3.23991	2.3519	1.68796	2.64324	3.02348	0.803502	6.21692	1.84354	3.22272	36.4001	4.54718	2.60659	6.28085	3.84559	1.0991	3.35067
LmjF.36.6280_TM.04_{4}	1.9199	2.50669	4.84263	1.06301	3.6858	9.5712	5.37728	4.0134	3.10513	3.5413	7.80034	6.01137	3.1329	1.69406	3.24786	1.07963	3.40722	4.46688	2.49522	7.07712	2.92089	3.35053	38.9145	2.20529	1.95585	2.59632	5.05651	0.575844	4.23595	35.9743	3.89708	4.00702	2.28522	3.76271	14.8107	4.64525	3.38541	2.28857	3.36837	1.07682	3.81727	6.86677	4.03285	3.66466	3.32076	3.60989	13.0325	3.37263	10.814
LmjF.36.6280_TM.05_{5}	5.7153	2.19655	1.28396	3.1272	0.36459	3.44588	38.9362	4.39053	7.26089	7.30288	3.56955	2.90166	4.07002	2.02932	3.42928	5.85556	0.762101	3.26312	7.30972	4.88124	3.02451	40.6732	1.65521	1.59253	7.68438	3.0087	2.08191	4.50899	0.341982	2.3567	35.8207	3.54557	4.64795	6.30777	2.59105	2.59084	8.24035	2.84813	2.84407	35.8952	0.716215	4.01095	6.51078	3.72625	1.70887	39.9857	1.71308	1.8558	4.93274
LmjF.36.6280_TM.06_{6}	8.19408	3.24148	3.68714	5.65943	1.87499	1.47405	5.94876	3.03843	4.83338	6.56051	4.79558	3.61048	9.66158	4.33534	4.42937	36.2804	4.02793	1.47774	8.80787	2.60901	4.59231	6.75243	3.00975	2.16413	26.6722	4.90567	4.0371	7.0613	1.87696	0.629553	7.08604	2.8468	4.14304	7.56612	3.77185	3.03084	11.1927	4.89687	6.49009	39.1011	2.78084	1.73339	6.6026	2.86001	2.28267	5.83509	2.90588	4.1413	4.70756
LmjF.36.6280_TM.07_{7}	2.72534	3.39878	2.16512	2.48038	7.29434	5.10169	0.214472	3.59627	4.83405	6.48727	4.10758	5.00363	2.44061	3.57617	2.65539	4.02748	4.52636	3.58878	0.98097	39.9626	4.23484	7.66256	4.50485	3.36996	2.92396	4.42602	2.63664	2.67269	6.49812	9.12656	0.237214	2.22163	3.18063	5.87176	4.4274	5.27476	3.13768	3.96295	2.85147	4.44717	9.06254	3.55071	0.826554	4.20421	2.9424	7.44133	6.21584	2.8368	36.692
LmjF.36.6280_TM.08_{8}	8.60363	3.54557	3.3188	3.42357	3.53177	6.45157	40.2904	0.494425	3.86666	3.86401	4.51931	5.92351	11.0035	3.50258	4.8763	3.9779	3.89051	6.16104	7.30936	0.36804	3.91689	4.9687	4.13567	5.97941	9.2928	5.58607	6.10605	4.76541	3.43341	3.222	4.73992	0.12012	4.02241	5.35418	4.60868	5.39723	14.6651	4.52289	7.12849	36.2762	9.1823	5.54107	3.85611	0.289856	4.66107	5.97226	4.17737	5.19582	2.53019
LmjF.36.6280_TM.09_{9}	4.11453	2.46371	1.97702	4.08487	3.22814	4.91205	2.94286	4.35137	0.763404	5.97276	4.52162	3.24891	2.7223	3.19732	2.08328	3.22585	3.3898	4.14002	3.44969	5.13318	6.36361	39.7776	4.28841	4.38215	4.41295	3.64334	1.98169	3.25149	3.30726	5.23127	3.46392	6.5619	0.811224	4.95877	2.93842	3.01567	3.55628	2.63456	3.12346	6.53389	2.97809	3.05922	5.99942	3.67062	4.98694	35.6164	4.50939	3.58496	38.3967
LmjF.36.6280_TM.10_{10}	2.65861	7.3494	3.04177	2.80267	4.50794	8.79182	8.22241	5.34195	3.55799	0.618429	2.69954	2.01189	2.90907	5.70681	8.66269	5.1943	5.06187	4.2535	4.43381	5.17201	2.75614	1.33623	3.49975	3.41012	3.56546	39.7347	2.91226	4.02755	4.96668	6.20165	6.13026	4.90378	4.3076	0.632962	2.08102	2.58875	2.44503	3.82304	3.23322	4.74797	5.25004	39.4185	4.20125	5.20935	3.33033	1.12968	3.84594	2.82447	5.43274
LmjF.36.6280_TM.11_{11}	3.91499	4.63322	3.56918	6.8027	3.31031	4.32502	39.8125	3.83036	5.4113	3.02859	0.654583	4.36174	3.53641	3.65104	5.24036	13.8767	3.18615	4.17048	7.10551	4.17005	3.03125	3.90847	0.455716	4.80166	4.65885	6.73804	3.64799	11.625	2.54529	3.4504	33.0354	3.955	4.57733	3.093	0.246727	6.25977	4.72559	4.2368	5.41529	32.9193	3.54392	2.85807	6.34148	4.02432	3.46531	4.2032	0.804708	4.01211	3.93385
LmjF.36.6280_TM.12_{12}	2.90296	1.63335	2.31444	4.15314	2.94204	2.23183	6.27854	5.19075	3.21135	5.21842	5.32399	0.790987	2.71634	3.20217	2.76264	13.9859	3.77552	3.27274	11.1903	7.37703	3.94971	15.0035	4.04881	1.14697	3.49088	3.35219	1.72086	3.81301	3.24488	3.25933	7.25066	5.94694	3.09176	3.87669	3.96798	0.335544	3.18927	4.19634	2.23614	38.1265	3.39906	3.91689	13.4162	4.70783	2.61352	10.8818	4.02586	1.58994	6.35691
LmxM.36.6280_TM.01_{1}	0.447595	2.52768	4.03646	2.05598	19.2924	10.5156	2.45967	12.4178	5.11428	2.90801	5.04836	2.87155	0.769212	2.99303	3.77076	1.39734	14.45	5.92533	3.3006	14.0164	3.28452	2.80927	8.37105	4.74227	0.80469	4.05118	3.69628	1.91844	38.4644	40.4471	2.60921	12.3198	3.78432	2.50672	5.6593	5.33557	1.09391	2.86753	3.27005	1.33709	5.34678	37.8308	5.42328	10.5633	5.34903	3.3481	8.51754	5.27795	6.30434
LmxM.36.6280_TM.02_{2}	2.59907	0.362324	2.36426	3.19746	2.61947	5.21105	5.38631	4.29041	3.89014	7.80964	3.48332	3.21619	2.46712	0.840622	2.39482	2.25285	2.88935	4.3085	4.25657	4.36502	3.26144	41.548	4.9597	2.28653	2.34299	0.4332	2.49632	2.25265	3.09305	4.83846	3.31302	3.51805	2.36928	12.0765	5.01301	3.16711	5.23688	1.04125	2.5675	1.95438	3.28867	3.07054	5.8955	3.13155	2.92751	42.3731	3.925	2.64392	4.55378
LmxM.36.6280_TM.03_{3}	2.87397	1.84726	0.558696	3.31727	2.87943	3.35107	3.53234	5.51974	2.63376	5.69152	3.38139	1.00563	2.37716	3.03248	1.47969	4.55537	1.98253	2.86737	7.06127	4.68388	2.59403	6.84628	4.42887	1.53208	2.75513	3.07109	0.111455	3.64204	2.39879	5.06454	5.48766	6.41755	1.58188	4.23432	2.912	1.73617	3.00049	3.70597	0.926896	7.10367	2.01887	3.68637	11.7396	4.10704	2.96255	5.41787	4.53809	1.23143	3.4409
LmxM.36.6280_TM.04_{4}	1.76815	1.80749	4.06417	1.18818	4.8932	8.44228	3.72999	3.88909	2.83917	3.4759	9.68462	5.14218	2.18044	2.08494	3.38591	1.06383	4.54963	3.94954	1.74821	5.7654	3.41051	3.21657	36.9503	3.52139	1.74391	2.38128	4.21821	0.782094	5.83534	36.6114	2.99818	3.08322	2.24335	3.57984	33.5885	4.69064	2.72836	2.11695	2.74151	0.823775	4.51752	8.52706	3.46399	3.69145	4.55056	3.63625	19.2756	4.25061	10.0372
LmxM.36.6280_TM.05_{5}	8.46282	1.86455	1.38929	3.52307	0.449674	3.50554	39.2259	4.96291	8.53993	8.66091	3.59505	2.73506	4.58002	2.25103	3.60451	5.88525	0.739744	3.06905	7.18706	5.24703	2.9218	40.9235	1.73451	1.58934	13.6851	2.91465	2.17727	4.93674	0.3278	2.08465	36.7695	3.8106	4.98784	7.60274	2.65016	2.69054	19.9944	3.1894	3.02848	35.9722	0.715256	3.94737	37.5153	4.07449	1.69352	39.8265	1.64349	1.87365	4.85643
LmxM.36.6280_TM.06_{6}	11.7667	4.15112	3.65985	5.42401	2.09698	1.30869	5.9938	2.78366	3.72377	9.11432	5.32771	3.48221	8.25848	4.08969	3.22504	22.2054	6.52558	1.69398	9.49349	3.67157	5.86399	7.96805	3.36286	3.66281	20.7952	5.57169	3.91588	9.28528	2.70614	0.468796	6.32295	3.7709	3.3542	13.8073	4.26027	3.04351	10.564	4.62569	6.22638	37.731	4.40887	1.9631	11.7038	2.80905	3.18113	7.1526	3.02001	5.32116	4.06424
LmxM.36.6280_TM.07_{7}	2.72534	3.39878	2.16512	2.48038	7.29434	5.10169	0.214472	3.59627	4.83405	6.48727	4.10758	5.00363	2.44061	3.57617	2.65539	4.02748	4.52636	3.58878	0.98097	39.9626	4.23484	7.66256	4.50485	3.36996	2.92396	4.42602	2.63664	2.67269	6.49812	9.12656	0.237214	2.22163	3.18063	5.87176	4.4274	5.27476	3.13768	3.96295	2.85147	4.44717	9.06254	3.55071	0.826554	4.20421	2.9424	7.44133	6.21584	2.8368	36.692
LmxM.36.6280_TM.08_{8}	8.60363	3.54557	3.3188	3.42357	3.53177	6.45157	40.2904	0.494425	3.86666	3.86401	4.51931	5.92351	11.0035	3.50258	4.8763	3.9779	3.89051	6.16104	7.30936	0.36804	3.91689	4.9687	4.13567	5.97941	9.2928	5.58607	6.10605	4.76541	3.43341	3.222	4.73992	0.12012	4.02241	5.35418	4.60868	5.39723	14.6651	4.52289	7.12849	36.2762	9.1823	5.54107	3.85611	0.289856	4.66107	5.97226	4.17737	5.19582	2.53019
LmxM.36.6280_TM.09_{9}	3.11774	3.02062	2.33473	3.01976	3.9625	5.87339	2.94179	5.38302	0.616796	6.37584	4.64097	3.16274	3.0808	3.49789	2.01024	3.1871	3.75286	4.72628	4.12643	6.09644	16.8199	39.1934	3.70588	4.97585	3.411	4.45659	2.33458	2.64139	3.90543	6.05521	3.65707	7.73711	0.709179	5.43161	3.17251	3.1377	2.94671	3.34437	2.65697	6.34439	3.33404	2.88001	6.22297	4.06069	5.5906	36.6508	4.66519	4.00954	38.4062
LmxM.36.6280_TM.10_{10}	2.85488	5.96762	3.04177	3.02987	4.61033	8.5923	8.23113	5.07942	3.7918	0.651545	2.44341	2.04842	3.04679	5.45919	38.2968	4.76382	6.04278	3.81469	4.6217	5.82471	2.86294	1.34026	3.54499	3.97478	3.82772	39.5139	2.91226	4.30929	5.11481	6.17863	5.89955	5.59886	4.52125	0.662323	1.87939	2.62511	2.76243	3.62109	3.51531	4.74797	5.44081	39.4185	4.09736	4.98298	3.33033	1.12968	3.79066	2.96565	5.43274
LmxM.36.6280_TM.11_{11}	3.6465	7.3988	4.31665	6.98772	4.35042	4.2029	40.381	3.50489	5.53814	3.02208	0.760666	5.33158	3.5832	4.37826	7.74061	7.61038	4.309	3.90662	7.05342	3.94794	2.92907	3.56534	0.693475	9.62496	4.34291	10.5364	4.38084	16.1535	3.27259	3.33063	5.40675	3.56602	5.33366	3.08733	0.421853	8.17683	4.75754	4.25447	8.74124	35.8618	5.15857	3.22141	6.41836	4.37619	3.35948	3.76777	0.735515	6.66236	4.26038
LmxM.36.6280_TM.12_{12}	2.96427	1.35332	2.39703	4.3156	2.58711	2.43459	6.49268	5.12929	3.14979	5.26954	5.21587	0.655459	3.23332	3.22395	2.67727	15.429	4.19305	3.13554	11.1283	8.0024	4.11292	15.1882	4.03967	1.31242	3.59777	2.68991	1.78163	3.998	2.84248	3.32756	7.34019	6.28847	3.18506	3.9962	3.92812	0.258268	3.53675	4.09336	2.23078	38.0054	3.22973	3.74902	14.4324	4.65541	2.57858	11.0258	4.04961	1.74918	6.32419
[truncated: 166 more columns]
